# Supplementary material for: Elucidating the endogenous synovial fluid proteome and peptidome of inflammatory arthritis using label-free mass spectrometry
Source: Clin Proteomics. 2019 May 30;16:23. doi: 10.1186/s12014-019-9243-3 (PMC6542032; doi:10.1186/s12014-019-9243-3)
Supplement: Supplementary file 1 — Additional file 1. Table S1: Complete protein group report for proteomics. Table S2: Complete peptide report for proteomics. Table S3: Complete spectra search output for peptidomics. Table S4: Complete list of significantly dysregulated human proteins identified in inflammatory arthritis synovial fluid relative to control synovial fluid. Table S5: Complete list of significantly dysregulated human proteins identified in rheumatoid synovial fluid relative to psoriatic arthritis synovial fluid. Table S6: Functional pathways and regulatory networks associated with significantly dysregulated proteins in IA SF. Table S7: Complete list of significantly dysregulated human peptides identified in inflammatory arthritis synovial fluid relative to control synovial fluid. Table S8: Complete list of significantly dysregulated human peptides identified in rheumatoid synovial fluid relative to psoriatic arthritis synovial fluid. Table S9: Complete list of all predicted antimicrobial peptides in inflammatory arthritis synovial fluid [file 12014_2019_9243_MOESM1_ESM.xlsx]

## Sheet: Overview
Elucidating the endogenous synovial fluid proteome and peptidome of inflammatory arthritis using label-free mass spectrometry
Shalini M. Mahendran1,2, Edward C. Keystone3, Roman J. Krawetz4,5,6, Kun Liang7, Eleftherios P. Diamandis1,2,8, Vinod Chandran1,9,10,11*
1Department of Laboratory Medicine and Pathobiology, University of Toronto, Toronto, Ontario, Canada
2Department of Pathology and Laboratory Medicine, Mount Sinai Hospital, Toronto, Ontario, Canada
3Department of Rheumatology, Mount Sinai Hospital, Toronto, ON, Canada
4McCaig Institute for Bone and Joint Health, University of Calgary, Calgary, AB, Canada
5Department of Surgery, University of Calgary, Calgary, AB, Canada
6Department of Anatomy and Cell Biology, University of Calgary, Calgary, AB, Canada
7Department of Statistics and Actuarial Science, University of Waterloo, Waterloo, Ontario
8Department of Clinical Biochemistry, University Health Network, Toronto, Ontario, Canada
9Centre for Prognosis Studies in Rheumatic Diseases, Krembil Research Institute, Toronto Western Hospital, University Health Network, Toronto, Ontario, Canada
10Division of Rheumatology, Department of Medicine, University of Toronto, Toronto, Canada
11Institute of Medical Science, University of Toronto, Toronto, Ontario, Canada
* corresponding author Vinod Chandran.
Table of contents
S1	Supplemental table 1. Complete protein group report for proteomics.
S2	Supplemental table 2. Complete peptide report for proteomics.
S3	Supplemental table 3. Complete spectra search output for peptidomics.
S4	Supplemental table 4. Complete list of significantly dysregulated human proteins identified in inflammatory arthritis synovial fluid relative to control synovial fluid.
S5	Supplemental table 5. Complete list of significantly dysregulated human proteins identified in rheumatoid synovial fluid relative to psoriatic arthritis synovial fluid.
S6	Supplemental table 6. Functional pathways and regulatory networks associated with significantly dysregulated proteins in IA SF.
S7	Supplemental table 7. Complete list of significantly dysregulated human peptides identified in inflammatory arthritis synovial fluid relative to control synovial fluid.
S8	Supplemental table 8. Complete list of significantly dysregulated human peptides identified in rheumatoid synovial fluid relative to psoriatic arthritis synovial fluid.
S9	Supplemental table 9. Complete list of all predicted antimicrobial peptides in inflammatory arthritis synovial fluid.
Legend
Adjusted P-value - deteremined by Mann-Whitney U test coupled to Benjamini-Hochberg correction for comparisons between two independent groups.
P-value - deteremined by Mann-Whitney U test for comparisons between two independent groups.

## Sheet: S1
Supplemental table 1. Complete protein group report for proteomics. Unprocessed MaxQuant output. RA1-10, rheumatoid arthritis cohort; PsA1-10, psoriatic arthritis cohort; C1-10, control cohort.
Protein IDs	Majority protein IDs	Protein names	Gene names	Number of proteins	Peptides	Razor + unique peptides	Unique peptides	Peptides RA1	Peptides RA2	Peptides RA3	Peptides RA4	Peptides RA5	Peptides RA6	Peptides RA7	Peptides RA8	Peptides RA9	Peptides RA10	Peptides PsA1	Peptides PsA2	Peptides PsA3	Peptides PsA4	Peptides PsA5	Peptides PsA6	Peptides PsA7	Peptides PsA8	Peptides PsA9	Peptides PsA10	Peptides C1	Peptides C2	Peptides C3	Peptides C4	Peptides C5	Peptides C6	Peptides C7	Peptides C8	Peptides C9	Peptides C10	Razor + unique peptides RA1	Razor + unique peptides RA2	Razor + unique peptides RA3	Razor + unique peptides RA4	Razor + unique peptides RA5	Razor + unique peptides RA6	Razor + unique peptides RA7	Razor + unique peptides RA8	Razor + unique peptides RA9	Razor + unique peptides RA10	Razor + unique peptides PsA1	Razor + unique peptides PsA2
Q04917;P31947-2;P62258-2;P31946-2;P27348;P31946;P31947;P62258	Q04917;P31947-2;P62258-2;P31946-2;P27348;P31946;P31947;P62258	14-3-3 protein eta;14-3-3 protein sigma;14-3-3 protein epsilon;14-3-3 protein beta/alpha;14-3-3 protein beta/alpha, N-terminally processed;14-3-3 protein theta	YWHAH;SFN;YWHAE;YWHAB;YWHAQ	8	2	1	1	1	1	1	0	0	2	0	1	1	0	1	0	0	1	1	1	2	1	0	2	2	2	2	1	2	2	2	1	2	2	1	1	0	0	0	1	0	1	0	0	0	0
P63104;P63104-2	P63104	14-3-3 protein zeta/delta	YWHAZ	2	4	4	3	3	2	2	0	0	2	1	1	2	1	1	1	0	1	1	1	2	1	0	2	2	3	4	1	2	3	2	1	2	3	0	0	0	1	1	0	0	1	0	0	0	1
Q9Y2I7	Q9Y2I7	1-phosphatidylinositol 3-phosphate 5-kinase	PIKFYVE	1	1	1	1	1	1	1	1	1	1	1	1	1	0	1	1	1	1	1	1	0	1	1	0	1	1	1	1	1	1	1	1	1	1	3	1	4	5	5	4	4	3	0	5	5	4
P52209-2;P52209	P52209-2;P52209	6-phosphogluconate dehydrogenase, decarboxylating	PGD	2	3	3	3	3	0	0	0	0	2	0	0	0	0	0	0	0	1	0	0	1	0	1	0	0	0	0	0	0	0	1	0	0	0	6	6	7	6	6	7	7	9	7	7	7	8
P08253-2;P08253-3;P08253	P08253-2;P08253-3;P08253	72 kDa type IV collagenase;PEX	MMP2	3	5	5	5	3	3	2	2	3	4	3	3	3	3	3	4	4	3	2	4	2	2	4	1	4	1	2	2	1	2	3	5	2	4	16	13	2	0	3	20	1	7	1	3	2	3
P68133;P68032;P63267;P62736	P68133;P68032;P63267;P62736	Actin, alpha skeletal muscle;Actin, alpha cardiac muscle 1;Actin, gamma-enteric smooth muscle;Actin, aortic smooth muscle	ACTA1;ACTC1;ACTG2;ACTA2	4	13	2	2	11	11	7	3	5	10	7	11	11	10	10	8	9	9	7	9	11	6	7	11	8	10	11	8	9	9	11	8	11	10	1	1	1	1	1	0	1	1	1	1	1	0
P60709;P63261;Q6S8J3;A5A3E0;P63267-2;P0CG38;Q9BYX7;Q562R1	P60709;P63261	Actin, cytoplasmic 1;Actin, cytoplasmic 1, N-terminally processed;Actin, cytoplasmic 2;Actin, cytoplasmic 2, N-terminally processed	ACTB;ACTG1	8	23	23	10	14	18	7	5	7	15	10	17	15	11	11	9	12	11	11	11	19	8	10	17	10	12	15	10	10	11	15	10	14	11	0	0	4	0	2	3	3	4	0	3	0	2
P61158;Q9C0K3;Q9P1U1-2;Q9P1U1-3;Q9P1U1	P61158;Q9C0K3;Q9P1U1-2;Q9P1U1-3;Q9P1U1	Actin-related protein 3;Actin-related protein 3C;Actin-related protein 3B	ACTR3;ACTR3C;ACTR3B	5	2	2	2	1	1	0	0	0	1	0	1	0	1	1	0	0	0	0	0	1	0	0	1	0	1	1	0	1	1	1	1	1	1	2	1	2	2	1	1	2	2	2	2	2	2
P07741	P07741	Adenine phosphoribosyltransferase	APRT	1	1	1	1	0	1	0	0	0	0	0	0	0	0	0	0	0	0	0	0	0	0	0	1	0	1	0	0	0	1	1	1	0	1	9	9	9	9	9	8	8	9	9	9	9	10
P00568	P00568	Adenylate kinase isoenzyme 1	AK1	1	1	1	1	0	0	0	0	0	0	0	0	0	0	0	0	0	0	0	0	0	0	0	0	0	1	1	1	0	0	0	0	0	0
Q01518;Q01518-2	Q01518;Q01518-2	Adenylyl cyclase-associated protein 1	CAP1	2	2	2	2	0	0	0	0	0	0	0	0	0	0	0	0	0	0	0	0	0	0	0	1	0	0	2	0	0	0	2	0	0	1	4	3	1	0	1	5	0	2	0	1	1	0
P43652;CON__REFSEQ:XP_585019	P43652	Afamin	AFM	2	35	35	35	23	24	25	29	24	17	24	22	25	29	24	28	26	19	24	28	25	26	23	27	20	21	21	23	27	23	23	21	23	23	21	15	12	15	16	5	5	9	1	4	8	6
P16112-2;P16112;P16112-3	P16112-2;P16112;P16112-3	Aggrecan core protein;Aggrecan core protein 2	ACAN	3	31	31	31	21	15	12	15	16	5	5	9	1	4	8	6	12	8	3	11	2	5	2	3	17	21	22	26	19	21	19	22	21	20	0	1	0	0	0	1	1	0	0	0	0	0
P14550	P14550	Alcohol dehydrogenase [NADP(+)]	AKR1A1	1	3	3	3	0	0	0	0	0	0	0	0	0	0	0	0	0	0	0	0	0	0	0	0	1	0	0	0	0	0	1	0	0	3	7	7	2	0	4	7	4	7	4	6	6	5
Q04828;P52895;P42330;P17516;P52895-2;P42330-2	Q04828;P52895;P42330	Aldo-keto reductase family 1 member C1;Aldo-keto reductase family 1 member C2;Aldo-keto reductase family 1 member C3	AKR1C1;AKR1C2;AKR1C3	6	5	5	5	0	1	0	0	0	0	0	0	0	0	0	0	0	0	0	0	0	0	0	0	1	3	1	0	1	1	1	2	1	5	0	0	0	0	0	1	0	0	0	0	0	0
P02763	P02763	Alpha-1-acid glycoprotein 1	ORM1	1	14	14	11	11	11	11	11	10	12	10	13	13	13	10	9	10	10	11	11	12	13	11	11	12	13	13	10	13	11	11	12	14	11	1	1	1	1	1	1	1	1	1	1	1	1
P19652	P19652	Alpha-1-acid glycoprotein 2	ORM2	1	12	9	9	8	8	9	8	7	10	10	12	10	9	8	10	9	8	7	8	10	10	9	10	8	9	10	9	10	8	7	9	10	9	5	6	5	5	6	3	5	4	4	6	6	6
P01011;P01011-2;P01011-3	P01011	Alpha-1-antichymotrypsin;Alpha-1-antichymotrypsin His-Pro-less	SERPINA3	3	33	33	33	24	22	23	25	25	28	25	29	30	27	24	28	26	27	24	26	23	29	25	24	31	26	26	23	25	27	26	30	29	27	1	1	1	0	1	0	0	0	0	1	0	0
P01009;P01009-2;P01009-3	P01009;P01009-2;P01009-3	Alpha-1-antitrypsin;Short peptide from AAT	SERPINA1	3	52	52	52	38	39	35	40	38	36	37	40	41	39	39	39	35	33	37	37	40	37	38	40	41	40	41	40	42	36	33	43	36	37	11	9	5	11	9	10	8	12	6	13	8	9
P04217;P04217-2;CON__Q2KJF1	P04217;P04217-2	Alpha-1B-glycoprotein	A1BG	3	34	34	34	24	20	21	20	26	26	24	24	18	21	19	23	23	27	23	25	20	19	21	16	25	17	16	16	19	24	23	20	22	20	1	2	2	1	2	2	2	1	1	2	1	2
P08697;P08697-2;CON__P28800	P08697;P08697-2	Alpha-2-antiplasmin	SERPINF2	3	13	13	13	7	6	5	7	5	6	7	6	5	8	6	6	7	2	6	5	8	7	4	10	6	7	8	10	10	6	5	8	7	6	2	1	0	0	0	0	1	2	0	0	1	0
P02765;CON__P12763	P02765	Alpha-2-HS-glycoprotein;Alpha-2-HS-glycoprotein chain A;Alpha-2-HS-glycoprotein chain B	AHSG	2	20	20	20	17	15	15	19	16	13	17	17	18	14	17	17	17	12	17	17	16	14	16	16	14	16	16	17	18	16	14	15	17	15	0	0	0	0	0	1	0	0	0	0	0	0
P01023;CON__ENSEMBL:ENSBTAP00000024146	P01023	Alpha-2-macroglobulin	A2M	2	103	103	96	76	74	68	81	77	72	80	79	72	82	82	76	75	67	66	76	84	74	72	82	55	79	72	57	69	59	77	55	64	64	10	4	6	6	4	7	7	8	5	7	6	7
O43707-3;O43707-2;P12814-2;P12814;O43707;P12814-3;P12814-4	O43707-3;O43707-2;P12814-2;P12814;O43707;P12814-3;P12814-4	Alpha-actinin-4;Alpha-actinin-1	ACTN4;ACTN1	7	1	1	1	1	1	0	0	0	1	0	1	0	0	0	0	0	0	0	0	1	0	0	0	0	0	1	0	0	0	1	0	1	0	6	6	5	7	6	5	6	6	5	5	7	5
P06733;P06733-2	P06733;P06733-2	Alpha-enolase	ENO1	2	8	8	6	3	5	1	1	1	4	1	5	3	1	4	0	1	3	0	0	5	1	0	4	3	5	6	2	3	5	5	2	4	4	0	0	0	0	0	0	0	0	0	0	0	0
Q9C0B1	Q9C0B1	Alpha-ketoglutarate-dependent dioxygenase FTO	FTO	1	2	2	2	1	2	1	1	0	1	0	1	2	2	2	1	2	0	1	1	2	1	1	2	1	1	2	2	1	1	1	1	2	1	6	7	12	6	2	6	11	6	2	1	2	5
P01019	P01019	Angiotensinogen;Angiotensin-1;Angiotensin-2;Angiotensin-3;Angiotensin-4;Angiotensin 1-9;Angiotensin 1-7;Angiotensin 1-5;Angiotensin 1-4	AGT	1	14	14	14	9	5	6	9	6	4	7	8	8	11	9	8	8	6	5	7	8	8	8	10	9	8	10	11	8	8	5	6	11	9	0	0	0	0	0	1	0	0	0	0	0	0
P04083	P04083	Annexin A1	ANXA1	1	2	2	2	2	1	0	0	0	0	1	2	0	0	1	0	0	0	0	0	2	0	0	2	0	1	1	1	2	1	2	1	2	2	2	2	3	2	2	3	2	3	2	3	2	2
P07355;A6NMY6;P07355-2	P07355;A6NMY6;P07355-2	Annexin A2;Putative annexin A2-like protein	ANXA2;ANXA2P2	3	2	2	2	0	0	0	0	0	0	0	0	0	0	0	0	0	0	0	0	0	0	0	0	0	0	2	0	1	0	0	0	1	0	0	0	0	0	0	0	0	0	0	0	0	0
P08758	P08758	Annexin A5	ANXA5	1	3	3	3	0	1	0	0	0	0	0	0	0	0	0	0	0	0	0	0	0	0	0	3	0	1	1	0	2	0	0	0	0	0	56	54	56	73	39	39	69	67	58	62	68	64
P01008;CON__P41361	P01008	Antithrombin-III	SERPINC1	2	30	30	30	24	22	21	27	19	20	25	23	25	22	24	23	25	22	21	25	22	24	20	25	21	21	21	22	25	24	23	21	22	20	0	0	0	0	0	0	0	0	0	0	0	0
P02647;CON__P15497	P02647	Apolipoprotein A-I;Proapolipoprotein A-I;Truncated apolipoprotein A-I	APOA1	2	50	50	50	42	40	43	43	46	47	43	41	36	39	42	42	48	43	41	42	35	35	38	35	41	37	35	35	37	40	43	36	35	38	6	8	8	5	5	8	7	7	7	5	7	8
P02652	P02652	Apolipoprotein A-II;Proapolipoprotein A-II;Truncated apolipoprotein A-II	APOA2	1	15	15	15	11	11	13	12	15	12	12	11	10	11	11	13	12	15	13	14	10	10	10	11	14	10	11	10	11	11	14	12	11	13	1	1	1	1	0	0	1	1	2	1	2	0
P06727;CON__Q32PJ2	P06727	Apolipoprotein A-IV	APOA4	2	52	52	52	40	38	39	42	35	38	45	35	35	36	39	35	43	34	37	42	34	34	38	40	28	43	39	38	37	37	33	38	34	40	36	24	32	31	34	33	34	30	38	34	42	35
P04114;CON__ENSEMBL:ENSBTAP00000032840	P04114	Apolipoprotein B-100;Apolipoprotein B-48	APOB	2	98	98	97	56	54	56	73	39	39	69	67	58	62	68	64	67	56	66	76	66	60	60	66	42	23	31	39	36	26	25	30	37	21	0	1	0	0	0	1	0	1	0	1	0	0
P02654	P02654	Apolipoprotein C-I;Truncated apolipoprotein C-I	APOC1	1	2	2	2	2	2	2	2	2	2	2	2	2	2	2	2	2	2	2	2	2	2	2	2	2	1	2	1	2	2	2	1	2	2	4	4	3	3	5	3	3	2	3	4	2	3
P02655	P02655	Apolipoprotein C-II;Proapolipoprotein C-II	APOC2	1	6	6	6	5	4	6	6	4	3	6	6	4	6	6	6	6	5	5	6	6	6	6	5	5	4	6	4	4	5	6	6	4	6	25	25	26	28	24	24	27	26	22	27	26	25
P02656	P02656	Apolipoprotein C-III	APOC3	1	7	7	7	5	4	4	6	5	4	5	4	5	5	5	4	5	6	3	4	5	5	4	4	5	5	5	4	3	4	4	4	4	5	8	8	9	10	8	8	8	9	5	8	6	8
P05090	P05090	Apolipoprotein D	APOD	1	14	14	14	12	9	9	13	7	5	11	12	8	8	11	9	11	8	8	13	11	10	9	9	11	12	8	10	8	8	9	11	9	5	26	24	27	23	30	32	27	22	26	27	21	28
P02649;CON__Q03247	P02649	Apolipoprotein E	APOE	2	30	30	30	23	19	21	24	23	20	20	26	15	15	19	22	22	22	20	27	15	20	19	19	24	12	18	12	14	18	20	19	16	17	2	1	1	1	1	1	1	2	1	1	2	2
Q13790	Q13790	Apolipoprotein F	APOF	1	3	3	3	2	2	2	1	3	3	2	1	1	1	2	2	2	3	1	1	2	3	2	1	2	1	1	1	2	1	2	3	1	1	1	0	0	0	6	0	2	0	0	0	1	0
O14791-3;O14791;O14791-2	O14791-3;O14791;O14791-2	Apolipoprotein L1	APOL1	3	7	7	7	5	4	2	4	2	2	6	5	6	3	6	5	5	3	1	3	3	4	1	4	0	0	2	2	1	0	2	1	4	3	0	0	0	0	0	0	0	0	2	1	1	0
O95445-2;O95445	O95445-2;O95445	Apolipoprotein M	APOM	2	5	5	5	4	4	3	4	5	3	4	4	4	4	4	3	4	3	4	4	3	4	4	4	3	3	3	2	3	3	4	2	4	2	120	121	126	122	125	126	125	116	114	113	120	123
P08519	P08519	Apolipoprotein(a)	LPA	1	8	8	8	2	1	3	0	0	4	0	6	7	8	1	7	2	2	4	0	4	3	0	7	3	5	3	0	1	2	0	0	6	0	1	2	0	0	0	0	2	2	0	2	2	1
Q6PL18	Q6PL18	ATPase family AAA domain-containing protein 2	ATAD2	1	1	1	1	1	1	1	1	1	1	1	1	1	1	1	1	1	1	1	1	1	1	1	1	1	1	1	0	1	1	1	1	1	1	23	24	25	29	24	17	24	22	25	29	24	28
O00148;Q13838;Q13838-2	O00148;Q13838;Q13838-2	ATP-dependent RNA helicase DDX39A;Spliceosome RNA helicase DDX39B	DDX39A;DDX39B	3	1	1	1	0	1	0	0	1	0	0	0	0	0	1	0	0	0	0	0	0	0	0	0	0	0	0	0	0	0	1	0	0	0	1	0	0	0	0	0	0	0	0	0	0	0
O75882-3;O75882-2;O75882	O75882-3;O75882-2;O75882	Attractin	ATRN	3	9	9	9	6	5	4	4	4	7	4	8	3	5	8	5	7	6	5	5	4	2	7	6	2	2	3	2	2	4	3	3	3	4	0	0	0	0	0	1	0	0	0	0	0	0
P20160	P20160	Azurocidin	AZU1	1	2	2	2	0	1	0	0	0	1	0	0	0	1	0	0	1	2	0	0	1	0	0	0	0	0	0	0	0	0	2	0	1	0	0	1	0	0	0	0	0	0	0	0	0	0
P02730-2;P02730	P02730-2;P02730	Band 3 anion transport protein	SLC4A1	2	2	2	2	0	0	0	0	0	0	0	0	0	0	0	0	0	1	0	0	1	0	1	0	0	1	0	0	0	2	0	0	0	0	38	39	35	40	38	36	37	40	41	39	39	39
P98160	P98160	Basement membrane-specific heparan sulfate proteoglycan core protein;Endorepellin;LG3 peptide	HSPG2	1	3	3	3	1	1	2	1	2	2	0	2	2	1	2	1	2	0	2	1	1	1	2	1	1	2	2	1	2	2	2	1	2	3	1	0	1	1	1	1	1	0	0	0	1	1
P02749;CON__P17690	P02749	Beta-2-glycoprotein 1	APOH	2	18	18	18	11	13	13	12	12	12	13	12	12	16	14	12	11	13	13	14	11	11	12	10	13	15	13	13	12	13	13	11	14	15	3	3	3	3	1	4	1	3	3	3	2	1
P61769	P61769	Beta-2-microglobulin;Beta-2-microglobulin form pI 5.3	B2M	1	3	3	3	2	1	2	1	2	3	2	2	2	1	1	1	2	2	1	1	1	1	2	1	3	3	3	2	2	3	2	3	2	3	1	0	0	0	0	1	0	1	0	0	1	1
Q96KN2	Q96KN2	Beta-Ala-His dipeptidase	CNDP1	1	2	2	2	1	0	0	0	0	0	2	1	0	1	0	0	0	0	0	0	0	0	0	1	0	0	0	0	0	0	0	0	0	0	4	2	2	1	1	6	4	4	1	3	4	3
P13929-3;P13929-2;P13929;P09104-2;P09104	P13929-3;P13929-2;P13929;P09104-2;P09104	Beta-enolase;Gamma-enolase	ENO3;ENO2	5	4	2	2	0	0	0	0	0	0	0	0	0	0	0	0	0	0	0	0	1	0	0	1	1	2	0	0	0	0	0	1	0	0	18	19	21	20	23	17	22	19	18	21	19	23
P43251-4;P43251;P43251-3;P43251-2	P43251-4;P43251;P43251-3;P43251-2	Biotinidase	BTD	4	2	2	2	2	2	2	2	1	1	2	2	2	2	2	2	2	2	1	2	2	2	2	1	1	1	2	2	2	1	2	2	2	2	1	1	2	1	1	2	1	2	1	2	1	1
Q96CX2	Q96CX2	BTB/POZ domain-containing protein KCTD12	KCTD12	1	1	1	1	0	0	0	0	0	0	0	0	0	0	1	0	0	0	0	0	0	0	0	0	0	0	0	0	0	0	0	1	0	1	14	18	7	5	7	15	10	17	15	11	11	9
P04003	P04003	C4b-binding protein alpha chain	C4BPA	1	23	23	23	14	13	15	16	13	13	14	15	14	14	15	18	20	19	16	19	15	16	16	14	10	11	13	9	8	9	12	11	13	10	0	1	1	0	0	0	1	1	1	1	0	0
P20851-2;P20851	P20851-2;P20851	C4b-binding protein beta chain	C4BPB	2	3	3	3	2	1	2	2	1	1	2	2	2	2	2	2	2	2	2	2	2	3	2	2	1	1	2	1	2	2	2	2	2	2	0	0	0	0	0	0	0	0	0	0	0	0
P33151-2;P33151	P33151-2;P33151	Cadherin-5	CDH5	2	2	2	2	1	2	2	1	2	1	1	2	1	1	2	1	2	2	0	1	0	1	0	2	0	1	1	0	0	1	1	1	1	2	0	0	0	0	0	1	0	0	0	0	0	0
P31321	P31321	cAMP-dependent protein kinase type I-beta regulatory subunit	PRKAR1B	1	2	2	2	0	0	0	0	0	0	0	0	0	0	0	0	0	0	0	0	0	0	0	1	0	0	1	0	0	0	0	0	0	0	1	0	0	0	0	0	0	1	0	0	0	0
Q92887	Q92887	Canalicular multispecific organic anion transporter 1	ABCC2	1	1	1	1	1	1	1	0	1	0	0	1	1	0	1	1	0	0	1	1	1	1	1	1	0	1	1	0	0	0	0	0	1	0	4	4	2	1	4	4	3	4	3	3	3	4
P00915	P00915	Carbonic anhydrase 1	CA1	1	5	5	5	0	1	1	0	0	0	0	0	0	0	0	0	0	0	0	0	3	0	0	0	1	2	0	4	0	5	0	0	0	0	0	0	0	0	0	0	0	0	0	0	0	0
P07451	P07451	Carbonic anhydrase 3	CA3	1	7	7	7	0	0	0	0	2	0	0	0	0	0	0	0	0	0	0	0	0	0	0	0	5	7	0	2	0	0	0	1	0	2	15	14	13	14	15	10	13	14	9	13	14	13
Q96IY4;Q96IY4-2	Q96IY4;Q96IY4-2	Carboxypeptidase B2	CPB2	2	4	4	4	4	0	2	3	1	1	4	3	2	1	4	4	3	1	2	4	0	3	2	1	1	4	0	2	3	2	2	3	1	3	1	1	0	0	0	1	0	1	0	1	1	0
P15169;CON__Q2KJ83	P15169	Carboxypeptidase N catalytic chain	CPN1	2	7	7	7	4	1	3	4	3	2	3	4	2	4	6	3	4	4	3	3	4	5	2	2	2	1	1	2	1	2	2	3	3	2	1	1	0	0	0	1	0	1	1	0	0	0
P22792	P22792	Carboxypeptidase N subunit 2	CPN2	1	10	10	10	4	3	3	5	2	3	4	6	4	7	6	3	3	4	2	4	5	4	3	5	2	1	4	3	2	3	3	4	3	2	2	1	3	0	0	4	0	6	7	8	1	7
Q9NQ79-2;Q9NQ79;Q9NQ79-3	Q9NQ79-2;Q9NQ79;Q9NQ79-3	Cartilage acidic protein 1	CRTAC1	3	29	29	29	15	17	19	14	12	16	15	18	15	12	5	13	16	10	8	15	12	16	16	13	18	17	23	15	15	14	16	16	26	21	3	4	1	1	0	3	0	3	2	3	0	1
O75339	O75339	Cartilage intermediate layer protein 1;Cartilage intermediate layer protein 1 C1;Cartilage intermediate layer protein 1 C2	CILP	1	8	8	8	1	1	2	1	3	0	0	0	0	0	0	0	0	0	0	0	0	0	0	0	1	4	2	4	3	3	3	5	1	7	0	0	0	0	0	0	0	0	0	0	0	0
P49747;P49747-2	P49747;P49747-2	Cartilage oligomeric matrix protein	COMP	2	28	28	20	17	12	11	13	22	9	14	9	4	5	12	10	11	12	4	14	8	8	7	10	19	20	18	25	22	24	16	22	21	15	0	0	0	0	0	1	0	0	0	0	0	0
P04040	P04040	Catalase	CAT	1	1	1	1	1	1	1	0	0	1	0	1	0	0	0	0	0	1	0	0	1	0	0	0	1	1	0	1	0	1	1	0	1	0	1	1	1	1	1	2	2	1	2	2	1	1
P49913	P49913	Cathelicidin antimicrobial peptide;Antibacterial protein FALL-39;Antibacterial protein LL-37	CAMP	1	1	1	1	0	0	0	0	0	0	0	1	0	0	0	0	1	1	0	0	0	0	0	0	0	0	0	0	0	0	1	0	0	0	1	1	1	1	1	0	0	1	1	1	0	0
P08311	P08311	Cathepsin G	CTSG	1	6	6	6	4	3	0	0	1	4	2	4	1	2	3	3	2	4	2	2	4	3	0	1	0	0	0	0	0	0	6	0	2	0	10	10	13	10	11	9	10	13	11	8	12	12
P16070-15;P16070-18;P16070-12;P16070-14;P16070-13;P16070-11;P16070-10;P16070-16;P16070-8;P16070-9;P16070-17;P16070-6;P16070-4;P16070-3;P16070-7;P16070-5;P16070	P16070-15;P16070-18;P16070-12;P16070-14;P16070-13;P16070-11;P16070-10;P16070-16;P16070-8;P16070-9;P16070-17;P16070-6;P16070-4;P16070-3;P16070-7;P16070-5;P16070	CD44 antigen	CD44	17	2	2	2	1	1	2	1	1	2	1	2	1	2	1	1	1	1	1	2	1	1	1	2	2	2	1	1	2	2	1	1	2	1	0	0	0	0	0	0	0	0	0	0	0	0
O43866	O43866	CD5 antigen-like	CD5L	1	13	13	13	10	12	10	11	11	12	13	13	12	11	13	12	12	12	12	12	12	12	11	13	7	12	5	2	6	13	10	8	7	8	0	0	1	0	0	0	0	0	0	0	1	0
P13987	P13987	CD59 glycoprotein	CD59	1	2	2	2	1	0	0	0	0	1	0	0	0	0	0	0	1	0	1	0	0	0	0	0	1	1	1	0	0	1	1	1	0	2	8	7	9	8	7	6	8	9	7	8	6	8
P48960-2;P48960-3;P48960	P48960-2;P48960-3;P48960	CD97 antigen;CD97 antigen subunit alpha;CD97 antigen subunit beta	CD97	3	1	1	1	0	1	0	0	0	0	0	1	0	0	0	0	1	0	0	0	0	0	1	0	0	0	0	0	0	0	0	0	0	0	0	0	0	0	0	1	0	0	0	0	0	0
Q99459	Q99459	Cell division cycle 5-like protein	CDC5L	1	1	1	1	1	1	1	1	1	1	1	1	0	1	1	1	1	1	1	1	1	1	1	1	1	1	1	1	1	1	1	1	1	1	3	2	1	0	1	6	2	4	1	1	4	3
P00450;CON__ENSEMBL:ENSBTAP00000031900	P00450	Ceruloplasmin	CP	2	63	63	63	42	39	40	40	44	42	41	51	51	50	42	39	42	37	40	43	44	50	42	46	39	44	45	45	47	40	34	36	43	37
P36222	P36222	Chitinase-3-like protein 1	CHI3L1	1	6	6	6	3	3	1	1	2	2	2	3	2	3	2	1	1	0	2	2	5	3	1	1	1	2	2	1	0	0	3	5	4	2	9	9	2	1	1	7	4	11	5	4	6	2
P06276	P06276	Cholinesterase	BCHE	1	3	3	3	2	2	2	2	2	3	2	2	1	1	2	2	2	1	2	2	3	1	1	3	2	0	1	1	1	1	1	2	1	2	42	40	43	43	46	47	43	41	36	39	42	42
O15335	O15335	Chondroadherin	CHAD	1	1	1	1	0	0	0	0	0	0	0	0	0	0	0	0	0	0	0	0	0	0	0	0	0	0	0	1	1	0	0	0	0	1	0	0	0	0	0	0	0	0	0	0	0	0
P10909-4;P10909;P10909-5;P10909-2;P10909-3	P10909-4;P10909;P10909-5;P10909-2;P10909-3	Clusterin;Clusterin beta chain;Clusterin alpha chain	CLU	5	21	21	21	19	19	20	19	19	18	19	17	16	17	19	17	19	17	14	14	16	14	17	16	16	17	14	18	17	19	16	16	16	19	11	10	13	15	9	9	12	16	13	14	12	11
P00740-2;P00740	P00740-2;P00740	Coagulation factor IX;Coagulation factor IXa light chain;Coagulation factor IXa heavy chain	F9	2	2	2	2	2	1	1	1	1	1	1	2	1	1	2	2	2	1	2	0	1	0	0	0	0	0	0	0	1	1	0	0	0	0
P00742	P00742	Coagulation factor X;Factor X light chain;Factor X heavy chain;Activated factor Xa heavy chain	F10	1	2	2	2	1	1	1	1	0	0	1	1	2	1	2	0	1	1	1	0	1	1	1	1	0	1	1	1	1	0	0	1	1	2
P03951-2;P03951	P03951-2;P03951	Coagulation factor XI;Coagulation factor XIa heavy chain;Coagulation factor XIa light chain	F11	2	3	3	3	3	1	3	2	3	0	2	2	1	1	3	3	2	3	1	2	2	1	1	3	0	0	0	1	0	0	0	3	1	1	3	3	3	3	3	4	3	2	3	3	2	3
P00748	P00748	Coagulation factor XII;Coagulation factor XIIa heavy chain;Beta-factor XIIa part 1;Coagulation factor XIIa light chain	F12	1	10	10	10	8	8	9	10	8	8	8	9	5	8	6	8	8	7	7	8	9	7	7	6	8	5	5	9	10	7	8	6	6	8	0	0	0	0	0	0	0	0	0	0	0	0
P05160;CON__Q2TBQ1	P05160	Coagulation factor XIII B chain	F13B	2	7	7	7	4	2	4	5	7	5	2	2	3	3	5	3	4	7	0	6	3	1	2	1	5	4	2	2	2	2	4	3	4	5	27	27	30	31	26	29	34	26	28	29	31	26
P23528;Q9Y281-3;Q9Y281;P60981-2;P60981	P23528	Cofilin-1	CFL1	5	5	5	5	2	2	0	0	0	3	0	4	1	0	2	0	0	2	1	0	3	0	0	4	3	2	4	0	1	2	4	3	4	4	7	6	5	7	5	6	7	6	5	8	6	6
P02452;CON__Q862S4	P02452	Collagen alpha-1(I) chain	COL1A1	2	5	5	5	0	0	0	0	0	0	1	0	0	0	0	0	0	0	0	0	0	0	0	0	0	0	3	0	0	0	0	0	0	3	36	35	28	33	41	41	33	36	35	31	32	35
P20908	P20908	Collagen alpha-1(V) chain	COL5A1	1	2	2	2	0	0	1	0	0	2	0	0	0	0	0	1	0	0	0	0	0	0	1	0	0	0	1	0	0	0	0	0	0	1	4	2	3	5	1	1	5	5	5	5	5	4
P12109	P12109	Collagen alpha-1(VI) chain	COL6A1	1	2	2	2	0	0	0	0	0	1	0	0	0	0	0	0	0	0	0	0	0	0	0	0	0	2	1	0	0	0	0	0	1	2	8	6	11	10	8	4	11	10	9	9	10	8
P08123	P08123	Collagen alpha-2(I) chain	COL1A2	1	3	3	3	0	0	0	0	0	0	0	0	0	0	0	0	0	0	0	0	0	0	1	0	0	0	0	0	0	0	0	0	0	2	78	74	81	76	81	78	75	73	72	71	74	73
P12111-2;P12111;P12111-4;P12111-5;P12111-3	P12111-2;P12111;P12111-4	Collagen alpha-3(VI) chain	COL6A3	5	14	14	14	5	7	5	4	3	7	2	4	3	3	3	5	7	3	2	4	4	5	4	5	5	6	11	3	4	4	4	7	8	14	3	5	1	4	2	4	4	4	4	4	2	3
P02745	P02745	Complement C1q subcomponent subunit A	C1QA	1	2	2	2	2	2	2	2	1	2	2	1	2	1	2	1	2	1	2	2	2	2	2	2	1	2	1	1	2	1	1	2	1	0	76	74	68	81	77	72	80	79	72	82	82	76
P02746	P02746	Complement C1q subcomponent subunit B	C1QB	1	5	5	5	3	3	4	3	2	1	3	3	1	2	4	4	4	4	2	4	3	2	2	4	4	4	2	4	2	2	3	2	3	3	108	97	93	113	97	79	106	95	111	112	117	105
P02747	P02747	Complement C1q subcomponent subunit C	C1QC	1	2	2	2	2	2	2	2	2	2	2	2	2	2	2	2	2	2	2	2	2	2	2	2	2	2	2	2	2	2	2	2	2	2
P00736	P00736	Complement C1r subcomponent;Complement C1r subcomponent heavy chain;Complement C1r subcomponent light chain	C1R	1	20	20	20	10	6	15	9	7	11	13	8	8	8	10	12	15	13	11	13	14	7	13	13	10	8	8	9	8	7	10	10	11	13
Q9NZP8	Q9NZP8	Complement C1r subcomponent-like protein	C1RL	1	4	4	4	3	2	3	3	3	2	1	1	3	2	2	2	3	2	1	3	2	2	3	3	2	2	3	1	3	2	2	3	2	2	1	1	1	1	1	1	1	1	1	1	1	1
P09871	P09871	Complement C1s subcomponent;Complement C1s subcomponent heavy chain;Complement C1s subcomponent light chain	C1S	1	10	10	10	4	2	7	6	6	4	7	5	4	7	7	6	8	8	7	7	8	6	5	6	7	4	5	5	6	5	4	6	5	5	15	10	12	17	11	13	9	16	11	13	11	14
P06681;P06681-2;P06681-3	P06681;P06681-2;P06681-3	Complement C2;Complement C2b fragment;Complement C2a fragment	C2	3	13	13	13	8	7	9	8	7	6	8	9	7	8	6	8	8	8	7	9	8	8	8	7	8	7	8	7	7	7	7	8	10	10	5	4	6	6	4	3	6	6	4	6	6	6
P01024	P01024	Complement C3;Complement C3 beta chain;C3-beta-c;Complement C3 alpha chain;C3a anaphylatoxin;Acylation stimulating protein;Complement C3b alpha chain;Complement C3c alpha chain fragment 1;Complement C3dg fragment;Complement C3g fragment;Complement C3d fragment;Complement C3f fragment;Complement C3c alpha chain fragment 2	C3	1	145	145	134	108	97	93	113	97	79	106	95	111	112	117	105	112	92	104	97	118	111	106	118	86	103	118	103	101	105	86	73	106	72	0	0	0	0	0	0	0	0	0	0	0	0
P0C0L4;P0C0L4-2;CON__ENSEMBL:ENSBTAP00000007350	P0C0L4;P0C0L4-2	Complement C4-A;Complement C4 beta chain;Complement C4-A alpha chain;C4a anaphylatoxin;C4b-A;C4d-A;Complement C4 gamma chain	C4A	3	101	101	2	50	32	68	65	63	28	80	34	63	48	84	78	82	70	66	80	75	82	68	65	65	61	70	58	47	58	63	46	70	56	2	1	1	0	0	2	0	2	0	0	1	0
P0C0L5	P0C0L5	Complement C4-B;Complement C4 beta chain;Complement C4-B alpha chain;C4a anaphylatoxin;C4b-B;C4d-B;Complement C4 gamma chain	C4B	1	100	2	2	49	31	66	64	62	28	79	34	62	47	83	76	80	69	64	78	74	80	67	64	64	60	69	58	46	56	61	46	69	55	5	4	0	0	0	6	0	2	2	1	4	1
P01031;CON__Q1A7A4	P01031	Complement C5;Complement C5 beta chain;Complement C5 alpha chain;C5a anaphylatoxin;Complement C5 alpha chain	C5	2	29	29	29	16	12	9	14	9	9	14	17	13	19	14	11	16	9	13	10	20	17	15	17	8	13	13	11	12	11	11	10	12	9	1	0	1	2	0	1	2	2	0	2	1	2
P13671	P13671	Complement component C6	C6	1	17	17	17	12	9	11	11	10	9	12	14	11	12	10	11	10	10	10	11	10	12	12	9	10	8	11	5	11	7	11	11	10	9	4	3	4	4	3	4	4	4	3	3	3	4
P10643	P10643	Complement component C7	C7	1	17	17	14	8	7	11	8	9	9	9	13	7	10	11	9	4	6	7	7	14	13	9	13	6	14	9	6	10	9	10	10	10	11	15	15	7	15	12	7	14	19	17	15	15	12
P07357	P07357	Complement component C8 alpha chain	C8A	1	14	14	14	8	7	8	5	9	8	8	9	6	8	7	10	11	11	6	12	8	10	6	7	10	7	5	5	4	7	7	7	8	6	11	13	13	12	12	12	13	12	12	16	14	12
P07358	P07358	Complement component C8 beta chain	C8B	1	10	10	10	6	7	5	4	4	3	5	7	7	7	6	5	7	5	6	4	7	4	6	4	4	5	4	2	2	2	4	4	6	4	13	12	14	12	14	13	13	15	12	12	12	13
P07360	P07360	Complement component C8 gamma chain	C8G	1	6	6	6	5	6	5	5	6	3	5	4	4	6	6	6	5	6	4	5	4	5	5	4	6	4	6	4	5	4	5	5	4	6	8	9	9	11	10	10	11	10	8	10	8	9
P02748;CON__Q3MHN2	P02748	Complement component C9;Complement component C9a;Complement component C9b	C9	2	17	17	17	14	11	11	8	9	13	11	16	13	16	10	12	13	10	9	12	13	13	12	13	13	13	14	7	12	13	10	13	14	10	16	12	9	14	9	9	14	17	13	19	14	11
P00751;P00751-2;CON__Q3KUS7	P00751	Complement factor B;Complement factor B Ba fragment;Complement factor B Bb fragment	CFB	3	47	47	46	36	29	35	30	37	36	29	33	33	32	30	35	36	37	33	35	33	32	34	35	35	27	29	30	31	29	31	33	33	33	0	0	0	0	0	0	0	0	0	0	0	0
P00746	P00746	Complement factor D	CFD	1	6	6	6	4	4	3	3	5	3	3	2	3	4	2	3	4	3	2	4	3	4	3	5	6	5	5	5	4	5	3	6	5	5
P08603;P08603-2	P08603	Complement factor H	CFH	2	58	58	53	40	39	39	39	46	39	39	39	43	44	41	40	47	44	38	45	48	40	40	42	35	37	40	36	36	35	31	36	41	37	13	13	14	13	14	12	14	13	10	13	12	13
Q03591;Q9BXR6	Q03591	Complement factor H-related protein 1	CFHR1	2	8	5	4	6	3	7	8	8	7	7	6	3	8	8	7	6	7	6	8	6	7	7	5	4	5	8	6	5	3	7	6	8	7	0	0	0	0	0	0	0	0	0	0	0	0
P36980-2;P36980	P36980-2;P36980	Complement factor H-related protein 2	CFHR2	2	3	2	2	3	3	3	3	3	2	3	3	2	3	3	3	3	3	3	3	2	3	2	0	3	3	3	2	2	2	3	3	3	3	0	0	0	0	0	0	0	0	0	0	0	0
Q02985-2;Q02985	Q02985-2;Q02985	Complement factor H-related protein 3	CFHR3	2	3	1	1	1	1	1	1	1	1	1	2	1	1	1	1	1	3	1	1	1	1	1	1	1	1	1	1	1	1	1	1	1	1	3	2	2	2	1	0	3	3	3	3	3	3
P05156;CON__Q32PI4	P05156	Complement factor I;Complement factor I heavy chain;Complement factor I light chain	CFI	2	18	18	18	11	10	13	15	9	9	12	16	13	14	12	11	14	11	9	11	12	11	13	10	11	16	15	11	14	7	6	13	16	11	8	17	16	5	14	13	7	8	6	10	13	9
P31146	P31146	Coronin-1A	CORO1A	1	6	6	6	3	3	0	0	0	4	1	4	0	0	3	0	1	2	0	1	5	1	1	2	0	0	0	0	0	0	3	0	2	0	19	19	20	19	19	18	19	17	16	17	19	17
P08185	P08185	Corticosteroid-binding globulin	SERPINA6	1	9	9	9	4	2	3	5	1	1	5	5	5	5	5	4	2	2	3	3	6	6	4	7	1	5	8	8	5	3	2	6	6	3
P02741;P02741-2	P02741;P02741-2	C-reactive protein;C-reactive protein(1-205)	CRP	2	6	6	6	0	0	2	0	1	3	0	5	2	2	1	1	1	2	2	1	2	0	3	1	3	1	2	0	0	0	1	5	2	3	24	22	23	25	25	28	25	29	30	27	24	28
P06732	P06732	Creatine kinase M-type;Creatine kinase M-type, N-terminally processed	CKM	1	8	8	8	0	0	0	0	0	1	0	0	0	0	0	0	0	0	0	1	0	0	1	0	8	1	1	1	0	0	0	0	1	2	24	17	23	21	30	20	19	20	20	20	24	27
P01034	P01034	Cystatin-C	CST3	1	5	5	5	1	3	2	1	2	2	2	2	1	3	2	2	1	2	2	1	1	2	2	2	4	5	3	2	1	1	1	5	2	4	0	0	0	0	0	0	0	0	0	0	1	0
P54108;P54108-2;P54108-3	P54108;P54108-2;P54108-3	Cysteine-rich secretory protein 3	CRISP3	3	2	2	2	0	0	1	0	1	0	0	0	0	1	1	0	0	1	0	0	0	0	0	0	2	0	0	0	0	1	1	0	0	0	27	19	24	26	25	22	28	24	19	24	25	27
Q96KP4-2;Q96KP4	Q96KP4-2;Q96KP4	Cytosolic non-specific dipeptidase	CNDP2	2	2	2	2	0	0	0	0	0	0	0	0	0	0	0	0	0	0	0	0	0	0	0	0	0	0	0	0	0	0	0	0	0	1	2	1	2	1	2	3	2	2	2	1	1	1
P07585;P07585-4;P07585-2;P07585-3	P07585	Decorin	DCN	4	12	12	12	0	1	1	0	0	0	0	0	0	0	0	1	0	0	1	0	0	0	0	0	6	10	8	10	7	8	7	8	6	10	11	11	11	11	10	12	10	13	13	13	10	9
Q16555-2;Q16555	Q16555-2;Q16555	Dihydropyrimidinase-related protein 2	DPYSL2	2	3	3	3	0	0	0	0	0	1	0	0	0	0	0	0	0	0	0	0	0	0	0	0	1	0	1	0	0	0	1	0	0	0	1	1	0	0	0	2	0	2	0	0	1	0
P11388;P11388-2;P11388-3;P11388-4	P11388;P11388-2;P11388-3;P11388-4	DNA topoisomerase 2-alpha	TOP2A	4	2	2	2	1	1	2	1	2	1	1	1	1	1	1	1	0	0	1	1	1	1	1	1	2	1	1	1	1	1	0	1	1	1	0	0	0	0	1	0	0	0	0	0	0	0
Q9Y577	Q9Y577	E3 ubiquitin-protein ligase TRIM17	TRIM17	1	1	1	1	1	1	1	1	1	1	1	1	1	1	1	1	1	1	1	1	1	1	1	1	1	1	1	1	1	1	1	1	1	1	0	1	0	0	0	0	0	0	0	0	0	0
Q12805-5;Q12805-2;Q12805-4;Q12805-3;Q12805	Q12805-5;Q12805-2;Q12805-4;Q12805-3;Q12805	EGF-containing fibulin-like extracellular matrix protein 1	EFEMP1	5	8	8	8	2	3	5	4	5	2	6	5	4	7	3	4	7	6	3	5	5	5	6	6	3	4	6	3	4	4	6	5	7	5	1	1	0	0	0	1	0	1	0	0	1	0
P68104-2;Q5VTE0;P68104;Q05639	P68104-2;Q5VTE0;P68104;Q05639	Elongation factor 1-alpha 1;Putative elongation factor 1-alpha-like 3;Elongation factor 1-alpha 2	EEF1A1;EEF1A1P5;EEF1A2	4	1	1	1	1	1	0	0	0	1	0	1	1	0	1	0	0	0	0	0	1	0	0	1	1	1	1	1	1	1	1	1	1	1	3	4	2	3	5	2	4	4	4	2	3	2
Q9HCU0	Q9HCU0	Endosialin	CD248	1	2	2	2	1	1	1	0	0	1	0	1	1	0	1	1	1	1	0	0	0	1	1	0	1	1	1	1	1	1	0	1	1	1	1	0	0	0	0	0	0	0	0	0	0	0
Q9UNN8	Q9UNN8	Endothelial protein C receptor	PROCR	1	2	2	2	0	1	0	0	0	1	0	1	0	0	1	0	1	0	0	0	1	0	0	0	0	1	1	0	0	0	0	0	1	0	0	0	0	0	0	0	0	0	0	0	0	0
Q16610;Q16610-4;Q16610-2	Q16610;Q16610-4	Extracellular matrix protein 1	ECM1	3	6	6	6	3	3	5	2	3	5	3	3	0	2	1	5	3	3	3	5	0	1	2	0	3	3	1	0	2	2	2	3	3	4	0	0	0	0	0	1	0	0	0	0	0	0
P08294	P08294	Extracellular superoxide dismutase [Cu-Zn]	SOD3	1	4	4	4	3	4	2	2	2	0	2	2	0	0	2	2	2	2	1	2	2	4	0	2	2	3	3	4	3	2	3	4	3	3	3	1	3	2	3	0	2	2	1	1	3	3
P15090;P02689	P15090	Fatty acid-binding protein, adipocyte	FABP4	2	8	8	8	0	1	0	0	0	1	0	0	0	0	1	1	0	0	0	0	0	0	0	0	3	5	3	1	2	3	2	2	1	7	3	5	1	1	1	4	1	5	3	1	4	0
Q01469	Q01469	Fatty acid-binding protein, epidermal	FABP5	1	1	1	1	0	0	0	0	0	0	0	0	0	0	0	0	0	0	0	0	0	0	0	0	1	1	1	0	0	1	1	0	0	1	2	2	1	1	0	2	0	2	0	0	1	0
P05413	P05413	Fatty acid-binding protein, heart	FABP3	1	3	3	3	0	0	0	0	0	0	0	0	0	0	0	0	0	0	0	0	0	0	0	0	1	2	1	3	0	1	1	0	1	1	1	1	1	4	2	3	2	1	1	1	2	3
P07148	P07148	Fatty acid-binding protein, liver	FABP1	1	1	1	1	0	0	0	0	0	0	0	0	0	0	0	0	0	0	0	0	0	0	0	0	0	0	0	1	0	0	0	0	0	0	2	2	2	2	1	2	2	1	2	1	2	1
Q9UGM5;Q9UGM5-2	Q9UGM5;Q9UGM5-2	Fetuin-B	FETUB	2	8	8	8	6	2	4	5	4	3	5	4	5	3	3	5	4	3	4	5	2	6	2	2	4	2	1	2	5	3	4	4	4	4	1	1	2	1	2	2	0	2	2	1	2	1
P02671;P02671-2;CON__P02672	P02671;P02671-2	Fibrinogen alpha chain;Fibrinopeptide A;Fibrinogen alpha chain	FGA	3	48	48	48	38	26	32	30	41	33	34	34	31	25	38	39	37	38	35	39	31	27	35	24	33	30	31	25	29	27	28	18	20	30	36	29	35	30	37	36	29	33	33	32	30	35
P02675;CON__P02676	P02675	Fibrinogen beta chain;Fibrinopeptide B;Fibrinogen beta chain	FGB	2	43	43	43	36	24	32	31	34	33	34	30	38	34	42	35	36	39	34	35	37	24	30	26	32	31	29	23	29	30	30	15	26	30	0	1	1	0	0	0	0	0	0	0	0	0
P02679-2;P02679	P02679-2;P02679	Fibrinogen gamma chain	FGG	2	36	36	36	24	17	23	21	30	20	19	20	20	20	24	27	25	28	19	25	20	14	20	12	21	19	17	13	14	20	24	8	15	21	24	22	21	27	19	20	25	23	25	22	24	23
Q9BYJ0	Q9BYJ0	Fibroblast growth factor-binding protein 2	FGFBP2	1	2	2	2	0	0	0	0	1	0	0	0	0	0	0	0	0	0	0	0	0	0	0	0	2	2	1	2	2	2	1	2	2	2	0	0	0	0	0	0	0	0	0	0	0	0
P02751-17;P02751-3;P02751;P02751-7;P02751-15;P02751-9;P02751-14;P02751-8;P02751-10;P02751-6;P02751-13;P02751-5;P02751-11;P02751-12;P02751-4;P02751-16;P02751-2	P02751-17;P02751-3;P02751;P02751-7;P02751-15;P02751-9;P02751-14;P02751-8;P02751-10;P02751-6;P02751-13;P02751-5;P02751-11;P02751-12;P02751-4	Fibronectin;Anastellin;Ugl-Y1;Ugl-Y2;Ugl-Y3	FN1	17	62	62	62	35	50	43	43	22	41	46	45	30	50	23	38	26	16	31	40	30	31	25	40	40	34	44	45	40	35	27	21	53	27	22	23	23	25	24	22	25	22	23	23	23	20
P23142;P23142-2;P23142-3;CON__ENSEMBL:ENSBTAP00000016046	P23142;P23142-2;P23142-3	Fibulin-1	FBLN1	4	11	11	4	6	1	4	5	4	3	5	2	0	3	5	4	5	4	3	5	4	2	2	1	7	5	5	9	4	8	5	8	7	6	1	2	2	0	2	1	2	2	0	0	0	1
P23142-4	P23142-4	Fibulin-1	FBLN1	1	9	2	2	5	1	4	4	4	3	5	2	0	3	5	3	5	4	3	5	3	2	3	1	6	5	4	6	4	6	3	6	7	7	5	6	0	0	0	6	1	4	2	2	5	0
Q15485	Q15485	Ficolin-2	FCN2	1	1	1	1	0	0	0	0	0	0	0	0	0	0	0	0	0	0	0	1	0	0	0	0	0	0	0	0	0	0	0	0	0	0	2	2	2	2	2	1	2	2	2	2	2	2
O75636-2;O75636	O75636-2;O75636	Ficolin-3	FCN3	2	4	4	4	1	1	1	2	1	1	1	0	3	1	0	2	2	0	0	3	3	0	1	2	1	0	0	0	1	1	1	1	0	0	1	2	1	2	1	1	0	1	1	0	2	1
P21333-2;P21333	P21333-2;P21333	Filamin-A	FLNA	2	3	3	3	1	0	0	0	0	1	0	1	0	0	1	1	0	0	0	0	1	0	0	0	1	0	1	0	0	1	3	1	1	1	2	1	0	0	0	3	1	0	0	0	1	0
Q13642-1;Q13642-5;Q13642-4;Q13642-3;Q13642	Q13642-1;Q13642-5;Q13642-4;Q13642-3;Q13642	Four and a half LIM domains protein 1	FHL1	5	3	3	3	0	0	0	0	0	0	0	0	0	0	0	0	0	0	0	0	0	0	0	0	3	3	0	0	0	0	0	0	0	3	0	0	0	0	0	0	0	0	0	0	0	0
P09467	P09467	Fructose-1,6-bisphosphatase 1	FBP1	1	1	1	1	0	0	0	0	0	0	0	0	0	0	0	0	0	0	0	0	0	0	0	0	0	0	1	0	0	0	0	0	0	0	24	20	21	20	26	26	24	24	18	21	19	23
P04075;P04075-2	P04075;P04075-2	Fructose-bisphosphate aldolase A	ALDOA	2	9	9	9	2	3	2	0	1	5	1	3	0	1	1	1	4	2	2	1	1	0	0	3	8	7	5	1	3	2	4	3	2	3	1	1	2	1	3	3	2	2	2	2	2	3
P09382	P09382	Galectin-1	LGALS1	1	2	2	2	2	1	1	0	0	0	0	1	1	1	2	1	0	0	0	0	0	1	1	1	2	1	0	1	1	1	0	1	1	2	1	1	1	1	1	3	2	2	2	1	1	1
P17931	P17931	Galectin-3	LGALS3	1	2	2	2	0	0	0	0	0	1	0	0	0	0	1	0	0	0	0	0	0	0	1	0	0	2	1	0	0	0	0	0	0	0	8	7	8	5	9	8	8	9	6	8	7	10
Q08380	Q08380	Galectin-3-binding protein	LGALS3BP	1	7	7	7	1	6	0	2	2	3	4	5	7	7	5	2	7	2	2	3	7	3	2	3	1	3	1	2	2	0	0	0	2	0	0	0	0	0	0	0	0	0	0	0	0	0
P06396;P06396-2;P06396-4;P06396-3;CON__Q3SX14	P06396;P06396-2;P06396-4;P06396-3	Gelsolin	GSN	5	37	37	37	18	19	21	20	23	17	22	19	18	21	19	23	22	18	18	21	20	19	22	22	22	23	21	22	28	25	24	28	24	28	2	2	2	2	2	2	2	2	2	2	2	2
O60234;P60983	O60234;P60983	Glia maturation factor gamma;Glia maturation factor beta	GMFG;GMFB	2	2	2	2	2	0	0	0	0	2	0	1	0	0	1	0	0	0	0	0	2	0	0	2	0	0	0	0	0	0	2	0	0	0	0	0	0	0	0	0	0	1	0	0	0	0
P06744;P06744-2;CON__Q3ZBD7	P06744;P06744-2	Glucose-6-phosphate isomerase	GPI	3	3	3	3	1	1	0	0	0	1	0	1	1	0	0	0	0	0	0	0	3	0	0	1	1	1	1	1	1	0	1	1	0	1	0	0	2	0	1	3	0	5	2	2	1	1
P07203	P07203	Glutathione peroxidase 1	GPX1	1	2	2	2	0	0	0	0	0	0	0	0	0	0	0	0	0	0	0	0	0	0	0	1	1	0	1	0	0	0	1	0	0	2	2	2	2	2	2	2	2	2	2	2	2	2
P22352	P22352	Glutathione peroxidase 3	GPX3	1	2	2	2	2	1	1	0	1	1	1	1	1	1	1	1	1	0	1	1	1	1	1	2	2	0	0	0	0	0	1	1	1	1	3	4	2	2	2	0	2	2	0	0	2	2
P09211	P09211	Glutathione S-transferase P	GSTP1	1	2	2	2	1	1	0	1	0	1	1	0	0	1	1	0	1	1	1	0	1	0	1	2	0	2	1	1	0	0	1	2	1	2	17	16	15	18	17	13	16	15	13	17	17	18
P04406-2;P04406	P04406-2;P04406	Glyceraldehyde-3-phosphate dehydrogenase	GAPDH	2	8	8	8	5	4	0	0	0	6	0	2	2	1	4	1	1	5	0	2	6	0	0	4	5	4	4	0	2	3	6	2	5	3	4	4	2	6	3	4	4	3	5	5	4	3
P21695-2;P21695	P21695-2;P21695	Glycerol-3-phosphate dehydrogenase [NAD(+)], cytoplasmic	GPD1	2	4	4	4	0	0	0	0	0	0	0	0	0	0	0	0	0	0	0	0	0	0	0	0	0	4	0	0	1	2	0	1	0	4	3	3	2	2	3	4	3	3	3	3	3	4
Q13439-3;Q13439-4;Q13439;Q13439-5	Q13439-3;Q13439-4;Q13439;Q13439-5	Golgin subfamily A member 4	GOLGA4	4	2	2	2	0	0	0	0	1	1	0	0	0	0	1	1	0	1	1	0	0	0	1	0	1	0	0	1	0	0	0	0	0	0	1	2	2	1	2	1	1	2	1	1	2	1
P28676	P28676	Grancalcin	GCA	1	2	2	2	2	2	1	1	0	2	0	2	0	0	1	0	1	2	1	0	1	1	1	1	1	0	0	0	1	1	2	1	1	0	0	0	0	0	0	0	0	0	0	1	0	1
P00738;P00738-2	P00738;P00738-2	Haptoglobin;Haptoglobin alpha chain;Haptoglobin beta chain	HP	2	43	43	26	36	35	28	33	41	41	33	36	35	31	32	35	38	42	35	38	31	34	34	28	37	32	33	23	32	33	38	33	32	36
P00739;P00739-2	P00739;P00739-2	Haptoglobin-related protein	HPR	2	26	9	9	22	23	20	19	22	25	22	23	23	21	23	24	24	26	18	23	20	24	22	20	20	16	21	14	19	18	22	18	21	21
P17066;P48741;P0DMV8-2	P17066;P48741;P0DMV8-2	Heat shock 70 kDa protein 6;Putative heat shock 70 kDa protein 7;Heat shock 70 kDa protein 1A	HSPA6;HSPA7;HSPA1A	3	2	2	1	0	0	0	0	0	1	0	0	0	0	0	0	0	0	0	0	0	0	0	2	0	2	1	0	0	0	1	1	2	2	4	5	6	5	4	5	6	5	4	3	5	5
P11142-2;P11142;P54652	P11142-2;P11142;P54652	Heat shock cognate 71 kDa protein;Heat shock-related 70 kDa protein 2	HSPA8;HSPA2	3	3	3	3	1	0	0	0	0	0	0	1	0	0	0	0	0	0	0	0	1	0	0	2	1	2	2	0	0	0	0	0	0	1	7	9	0	1	1	12	0	2	0	2	0	2
P04792	P04792	Heat shock protein beta-1	HSPB1	1	4	4	4	0	0	0	0	0	1	0	0	0	0	0	0	0	0	0	0	0	0	0	0	2	4	3	0	1	1	2	4	0	3	0	0	0	0	1	0	1	0	0	0	0	0
O14558	O14558	Heat shock protein beta-6	HSPB6	1	1	1	1	0	0	0	0	0	0	0	0	1	0	0	0	0	0	0	0	0	0	0	0	0	0	0	0	0	0	0	0	0	1	0	0	0	0	0	0	0	0	0	0	0	0
P69905;P02008	P69905	Hemoglobin subunit alpha	HBA1	2	15	15	11	6	7	12	6	2	6	11	6	2	1	2	5	3	6	1	6	13	5	1	3	14	13	8	13	6	15	7	5	5	5	1	0	1	1	1	1	2	1	0	1	0	1
P68871	P68871	Hemoglobin subunit beta;LVV-hemorphin-7;Spinorphin	HBB	1	21	21	14	13	14	18	10	0	7	15	10	3	1	1	2	1	5	1	8	17	7	2	3	18	17	14	18	12	20	13	10	9	11	2	2	0	0	0	3	0	4	1	0	2	0
P02042	P02042	Hemoglobin subunit delta	HBD	1	14	7	7	7	9	9	5	1	3	8	4	1	1	2	3	2	2	1	4	10	3	2	1	10	11	7	13	5	13	6	3	3	4	21	15	16	21	21	12	15	18	17	17	18	20
P69892;P69891	P69892;P69891	Hemoglobin subunit gamma-2;Hemoglobin subunit gamma-1	HBG2;HBG1	2	2	1	1	1	1	1	1	0	1	2	1	1	1	1	1	1	1	0	1	1	1	1	1	1	1	1	2	1	1	1	1	1	1	2	2	0	0	2	3	1	1	1	1	1	0
P02790	P02790	Hemopexin	HPX	1	38	38	38	33	32	33	32	33	30	31	34	31	31	30	31	34	30	29	32	29	33	29	31	32	31	32	33	33	32	30	32	34	31	1	1	1	1	1	1	1	1	1	1	1	1
P05546;CON__ENSEMBL:ENSBTAP00000018574	P05546	Heparin cofactor 2	SERPIND1	2	10	10	10	6	7	3	7	3	4	6	6	8	7	8	7	6	3	4	5	7	7	5	6	3	3	4	5	3	4	4	3	4	2	0	0	0	0	0	0	1	0	0	0	0	0
Q04756;CON__ENSEMBL:ENSBTAP00000023055	Q04756	Hepatocyte growth factor activator;Hepatocyte growth factor activator short chain;Hepatocyte growth factor activator long chain	HGFAC	2	3	3	3	2	1	1	3	0	1	2	2	1	1	2	2	1	2	1	2	1	0	1	1	1	1	0	1	1	1	1	1	2	0	1	0	0	0	0	0	0	0	0	0	0	0
P04196	P04196	Histidine-rich glycoprotein	HRG	1	22	22	22	17	16	15	18	17	13	16	15	13	17	17	18	20	19	16	20	15	16	15	17	9	1	5	2	10	2	10	14	13	7	0	0	0	0	1	1	0	0	1	1	0	0
P16401	P16401	Histone H1.5	HIST1H1B	1	1	1	1	0	0	0	0	0	1	0	0	0	0	0	0	0	0	0	0	0	0	0	0	0	0	0	0	0	0	0	0	0	0	0	0	0	0	0	0	0	0	0	0	0	0
Q99878;Q96KK5;Q9BTM1;Q16777;Q93077;Q7L7L0;Q6FI13;P20671;P0C0S8;P04908;Q71UI9-2;Q71UI9;P0C0S5;Q96QV6;P16104;Q9BTM1-2;Q71UI9-5;Q71UI9-3;Q71UI9-4;Q8IUE6	Q99878;Q96KK5;Q9BTM1;Q16777;Q93077;Q7L7L0;Q6FI13;P20671;P0C0S8;P04908;Q71UI9-2;Q71UI9;P0C0S5;Q96QV6;P16104;Q9BTM1-2	Histone H2A type 1-J;Histone H2A type 1-H;Histone H2A.J;Histone H2A type 2-C;Histone H2A type 1-C;Histone H2A type 3;Histone H2A type 2-A;Histone H2A type 1-D;Histone H2A type 1;Histone H2A type 1-B/E;Histone H2A.V;Histone H2A.Z;Histone H2A type 1-A;Histone H2AX	HIST1H2AJ;HIST1H2AH;H2AFJ;HIST2H2AC;HIST1H2AC;HIST3H2A;HIST2H2AA3;HIST1H2AD;HIST1H2AG;HIST1H2AB;H2AFV;H2AFZ;HIST1H2AA;H2AFX	20	3	3	3	2	2	1	0	0	3	1	2	1	1	1	1	1	2	1	1	2	1	0	2	0	2	2	1	1	0	2	1	2	1	15	15	17	14	17	17	16	14	14	12	15	16
Q99880;Q99879;Q99877;Q93079;Q5QNW6;P62807;P58876;P57053;O60814;Q5QNW6-2;Q8N257;Q16778;P33778;P23527;P06899;Q96A08	Q99880;Q99879;Q99877;Q93079;Q5QNW6;P62807;P58876;P57053;O60814;Q5QNW6-2;Q8N257;Q16778;P33778;P23527;P06899	Histone H2B type 1-L;Histone H2B type 1-M;Histone H2B type 1-N;Histone H2B type 1-H;Histone H2B type 2-F;Histone H2B type 1-C/E/F/G/I;Histone H2B type 1-D;Histone H2B type F-S;Histone H2B type 1-K;Histone H2B type 3-B;Histone H2B type 2-E;Histone H2B type 1-B;Histone H2B type 1-O;Histone H2B type 1-J	HIST1H2BL;HIST1H2BM;HIST1H2BN;HIST1H2BH;HIST2H2BF;HIST1H2BC;HIST1H2BD;H2BFS;HIST1H2BK;HIST3H2BB;HIST2H2BE;HIST1H2BB;HIST1H2BO;HIST1H2BJ	16	4	4	4	2	2	2	0	1	4	1	1	1	1	1	1	1	3	1	1	2	1	1	1	1	3	1	1	1	1	2	1	2	1	1	2	1	0	1	1	0	0	1	0	0	0
P68431;Q16695;P84243;Q6NXT2	P68431;Q16695;P84243	Histone H3.1;Histone H3.1t;Histone H3.3	HIST1H3A;HIST3H3;H3F3A	4	3	3	0	2	1	1	0	0	2	0	0	0	1	1	0	1	1	0	1	1	0	0	1	0	2	1	0	0	0	1	1	2	0	1	0	1	0	1	1	1	1	0	1	1	0
Q71DI3	Q71DI3	Histone H3.2	HIST2H3A	1	3	1	1	2	1	1	0	0	3	0	0	0	1	1	0	1	1	0	1	1	0	0	1	0	2	1	0	0	0	1	1	2	0	17	12	11	13	22	9	14	9	4	5	12	10
P62805	P62805	Histone H4	HIST1H4A	1	4	4	3	1	2	0	0	0	3	0	1	0	0	0	0	0	2	0	0	1	0	0	0	0	2	0	0	0	0	0	0	1	0	0	0	0	0	0	0	0	0	0	0	0	0
P10915	P10915	Hyaluronan and proteoglycan link protein 1	HAPLN1	1	1	1	1	0	0	0	0	0	0	0	0	0	0	0	0	0	0	0	0	0	0	0	0	0	0	0	0	0	0	0	1	0	1	4	2	4	5	7	5	2	2	3	3	5	3
Q14520-2;Q14520	Q14520-2;Q14520	Hyaluronan-binding protein 2;Hyaluronan-binding protein 2 50 kDa heavy chain;Hyaluronan-binding protein 2 50 kDa heavy chain alternate form;Hyaluronan-binding protein 2 27 kDa light chain;Hyaluronan-binding protein 2 27 kDa light chain alternate form	HABP2	2	4	4	4	3	2	2	3	3	1	3	4	2	2	2	4	3	3	2	3	1	2	2	1	3	2	2	2	3	1	2	2	1	3	9	5	8	7	6	3	10	8	8	10	6	8
P01876	P01876	Ig alpha-1 chain C region	IGHA1	1	21	21	13	18	20	17	18	21	21	19	19	17	18	19	20	20	21	19	20	18	18	18	16	20	17	17	16	18	16	21	19	18	19	42	39	40	40	44	42	41	51	51	50	42	39
P01877	P01877	Ig alpha-2 chain C region	IGHA2	1	14	6	6	9	9	8	12	10	11	10	9	9	9	10	11	10	11	10	10	12	9	10	9	9	8	10	9	9	9	11	9	9	10	1	0	0	0	0	2	0	0	0	0	0	0
P01880;P01880-2	P01880;P01880-2	Ig delta chain C region	IGHD	2	8	8	8	5	0	1	1	7	1	1	0	2	0	0	0	5	1	1	1	0	8	0	1	1	0	2	1	0	1	5	3	3	1	0	0	0	0	0	0	0	0	0	0	0	0
P01857	P01857	Ig gamma-1 chain C region	IGHG1	1	36	36	19	26	24	27	23	30	32	27	22	26	27	21	28	28	25	24	24	24	24	29	22	27	25	24	22	24	26	27	28	24	23	2	0	1	1	0	1	1	1	1	1	1	2
P01859	P01859	Ig gamma-2 chain C region	IGHG2	1	26	13	13	17	18	21	19	22	22	21	19	19	20	19	19	21	22	18	24	20	18	19	19	21	18	19	19	17	22	19	18	21	16	6	5	4	4	4	7	4	8	3	5	8	5
P01860	P01860	Ig gamma-3 chain C region	IGHG3	1	31	18	14	20	26	23	22	27	30	25	25	21	22	21	23	28	28	26	27	21	22	26	19	24	19	21	20	21	25	25	21	22	26	4	4	3	4	5	3	4	4	4	4	4	3
P01861	P01861	Ig gamma-4 chain C region	IGHG4	1	27	20	18	15	23	21	10	21	20	13	14	12	16	18	16	17	14	15	18	19	15	15	15	15	14	20	12	13	16	17	15	21	14	2	2	0	0	0	4	0	2	2	0	2	2
A0A0B4J2H0;P01742	A0A0B4J2H0;P01742	Ig heavy chain V-I region EU	IGHV1-69-2	2	2	1	1	1	2	2	1	2	2	1	2	1	2	1	2	1	1	2	2	2	2	2	2	1	1	1	1	2	1	1	2	1	2	0	1	1	0	1	1	0	1	0	1	0	1
P01743	P01743	Ig heavy chain V-I region HG3		1	2	1	1	1	2	1	1	1	2	1	2	1	2	1	1	1	1	1	2	2	2	2	2	1	2	2	1	1	1	1	1	1	1	0	0	0	0	0	0	0	0	1	0	0	0
P23083	P23083	Ig heavy chain V-I region V35		1	5	5	4	3	4	2	3	5	2	4	4	4	2	3	2	2	3	2	3	1	3	4	3	3	2	2	2	3	3	2	3	2	2	40	39	39	39	46	39	39	39	43	44	41	40
P01817	P01817	Ig heavy chain V-II region MCE		1	1	1	1	0	0	0	0	0	0	0	0	1	0	0	0	0	0	0	0	0	0	0	0	0	0	0	0	0	0	0	0	0	0	2	2	2	0	1	4	1	1	1	1	1	1
P0DP08;P0DP06;A0A0C4DH41;P01825;P06331;P01824;P0DP07	P0DP08;P0DP06;A0A0C4DH41;P01825;P06331;P01824	Ig heavy chain V-II region NEWM;Ig heavy chain V-II region ARH-77;Ig heavy chain V-II region WAH	IGHV4-61	7	3	3	2	2	2	2	2	2	2	2	2	3	3	2	2	2	1	2	2	2	2	2	2	2	2	2	3	2	2	2	1	2	1	2	2	2	2	2	2	2	2	3	3	2	2
P01764	P01764	Ig heavy chain V-III region 23	IGHV3-23	1	6	1	1	4	6	6	5	6	6	6	6	5	6	6	5	6	5	4	5	6	5	6	5	4	4	5	4	5	5	5	3	4	4	0	0	0	0	0	0	1	1	1	0	0	0
P01766	P01766	Ig heavy chain V-III region BRO		1	4	2	2	3	4	4	3	4	4	4	3	3	4	3	4	4	4	3	4	4	3	4	3	3	3	3	3	3	4	3	3	3	3	0	0	0	0	0	0	0	0	0	0	0	0
P0DP03;P01768	P0DP03;P01768	Ig heavy chain V-III region CAM		2	6	1	0	5	6	6	5	6	6	6	6	5	6	6	5	6	5	3	5	6	5	6	5	5	5	5	5	5	5	5	4	5	5	1	1	0	0	0	1	0	1	0	0	0	0
P01782	P01782	Ig heavy chain V-III region DOB		1	7	3	0	6	5	5	5	7	7	6	6	5	6	7	7	6	7	5	5	4	4	5	4	6	5	4	3	4	6	6	6	5	5	0	0	0	0	0	0	0	0	0	0	0	0
P01780	P01780	Ig heavy chain V-III region JON		1	10	6	4	8	7	6	9	7	8	8	7	8	8	8	7	9	7	7	8	6	7	6	7	5	9	6	6	7	8	7	7	7	6	2	0	0	0	0	2	0	1	0	0	1	0
P01772;A0A0C4DH42;P01767	P01772;A0A0C4DH42;P01767	Ig heavy chain V-III region KOL;Ig heavy chain V-III region BUT	IGHV3-66	3	7	3	0	5	6	6	5	7	6	7	6	5	7	6	6	6	5	3	5	6	5	7	5	5	6	5	5	5	5	5	4	5	5	10	12	10	11	11	12	13	13	12	11	13	12
P01762	P01762	Ig heavy chain V-III region TRO		1	7	1	1	5	4	5	5	6	6	5	5	5	6	5	5	6	5	5	6	3	4	5	4	5	6	3	3	4	5	5	5	5	5	5	4	2	4	2	2	6	5	6	3	6	5
A0A0B4J1V1;P01763;A0A0C4DH32;A0A0J9YVY3	A0A0B4J1V1;P01763;A0A0C4DH32	Ig heavy chain V-III region WEA	IGHV3-21;IGHV3-20	4	7	1	1	5	4	5	5	6	5	6	5	4	5	5	5	6	5	5	6	3	4	4	4	5	6	3	3	4	6	5	5	4	5	0	0	0	0	1	0	1	0	0	0	0	0
P01834	P01834	Ig kappa chain C region	IGKC	1	17	17	17	15	15	17	14	17	17	16	14	14	12	15	16	15	16	16	15	15	14	16	14	15	15	15	14	15	14	16	14	14	13	1	1	1	2	1	1	1	0	3	1	0	2
P01594;P01593	P01594;P01593	Ig kappa chain V-I region AU;Ig kappa chain V-I region AG		2	1	1	1	1	1	1	1	1	1	1	1	1	1	1	1	1	1	1	1	1	1	1	1	1	1	1	1	1	1	1	1	1	1	0	0	0	0	0	0	0	0	0	0	0	0
P04430	P04430	Ig kappa chain V-I region BAN		1	3	3	3	0	1	0	1	3	2	0	1	1	1	0	0	0	2	1	1	0	1	3	0	0	1	1	0	0	0	1	1	0	1	2	2	1	2	3	3	2	2	2	3	3	3
P04432;P01597	P04432;P01597	Ig kappa chain V-I region Daudi;Ig kappa chain V-I region DEE		2	2	1	1	1	1	1	1	1	2	1	1	1	1	1	1	1	2	1	1	1	1	2	1	1	1	1	1	1	1	1	1	1	1	0	0	0	0	0	0	0	0	0	0	0	0
P01599	P01599	Ig kappa chain V-I region Gal		1	3	3	2	3	3	1	3	2	2	2	3	3	2	3	3	3	2	3	3	3	2	3	3	3	3	1	0	2	2	3	1	1	3	1	0	0	1	1	0	1	0	0	1	0	1
P01601	P01601	Ig kappa chain V-I region HK101		1	1	1	1	1	0	0	0	1	1	0	0	0	0	0	1	1	1	0	0	1	0	1	0	0	1	0	0	0	1	0	0	0	0	0	0	1	1	0	1	0	0	0	0	0	1
P01602	P01602	Ig kappa chain V-I region HK102	IGKV1-5	1	3	3	3	2	3	3	3	3	3	3	3	3	3	3	3	3	3	2	3	3	3	3	3	3	2	3	3	3	3	3	2	3	2	0	0	0	0	0	1	0	1	0	0	0	0
A0A0C4DH73;P01611	A0A0C4DH73;P01611	Ig kappa chain V-I region Wes	IGKV1-12	2	3	3	2	1	1	3	1	1	3	1	1	2	2	1	1	1	1	1	1	1	1	1	1	2	1	1	1	1	1	1	1	1	1	1	1	3	1	1	3	1	1	2	2	1	1
A0A087WW87;P01614	A0A087WW87;P01614	Ig kappa chain V-II region Cum	IGKV2-40	2	4	3	2	2	2	3	2	3	3	3	3	2	2	2	4	3	2	3	4	2	2	1	3	2	3	3	2	3	2	3	2	4	2	1	1	2	1	2	2	2	2	1	2	1	3
P06310;A0A075B6S6	P06310;A0A075B6S6	Ig kappa chain V-II region RPMI 6410	IGKV2D-30	2	4	4	3	4	3	4	4	3	4	4	4	3	3	3	4	4	4	4	4	3	2	3	3	4	4	3	2	4	4	4	2	3	4	23	19	21	24	23	20	20	26	15	15	19	22
P01619	P01619	Ig kappa chain V-III region B6		1	5	5	3	4	4	4	3	4	4	4	4	4	4	4	4	4	4	4	5	4	3	4	4	4	3	3	3	4	3	4	3	3	4	0	0	0	0	0	0	0	0	0	0	0	0
P01624;A0A0C4DH55	P01624;A0A0C4DH55	Ig kappa chain V-III region POM	IGKV3D-7	2	2	1	1	2	2	2	2	2	2	2	2	2	2	2	2	2	2	2	2	2	2	2	2	2	2	2	2	2	2	2	2	2	2	0	0	0	0	0	0	0	0	0	0	0	0
P04433;A0A0A0MRZ8	P04433;A0A0A0MRZ8	Ig kappa chain V-III region VG	IGKV3D-11	2	4	4	4	1	2	3	0	3	4	2	1	2	2	3	4	2	4	4	4	1	1	4	2	4	1	2	2	1	3	2	4	2	2	0	0	0	0	0	0	0	0	1	0	0	0
P06312	P06312	Ig kappa chain V-IV region	IGKV4-1	1	3	3	3	2	3	3	3	3	3	3	3	3	3	3	3	3	1	3	3	3	3	3	3	3	3	3	3	2	3	2	2	2	2	11	11	13	12	15	12	12	11	10	11	11	13
P04211	P04211	Ig lambda chain V region 4A		1	3	3	2	1	1	1	1	1	3	2	2	2	1	1	1	1	2	1	2	2	1	1	1	1	1	1	1	1	1	1	1	1	1	0	1	1	1	1	1	1	1	1	1	1	1
P01700;P01699	P01700;P01699	Ig lambda chain V-I region HA;Ig lambda chain V-I region VOR		2	4	4	4	3	3	3	3	3	4	3	2	3	3	2	3	2	1	3	3	3	2	3	2	2	2	3	3	3	1	2	1	2	0	0	0	0	0	0	0	0	0	0	0	0	0
P01701	P01701	Ig lambda chain V-I region NEW		1	5	5	5	3	3	3	3	3	4	2	3	3	2	3	2	1	2	3	3	4	2	4	1	1	2	2	2	4	3	1	0	2	1	0	0	0	0	0	0	0	0	0	0	0	0
P01703	P01703	Ig lambda chain V-I region NEWM		1	3	3	3	2	3	2	3	3	3	2	2	3	3	3	1	2	2	2	1	0	1	3	2	2	0	1	0	2	1	1	0	0	0	0	0	0	0	0	0	0	0	0	0	0	0
P01706	P01706	Ig lambda chain V-II region BOH		1	2	2	1	1	1	1	1	1	2	2	1	2	2	1	1	1	1	2	2	1	1	2	1	2	1	1	1	1	1	1	1	1	1	0	1	0	0	1	0	0	0	0	0	1	0
P01705	P01705	Ig lambda chain V-II region NEI		1	2	2	2	1	2	1	1	0	0	2	2	0	2	1	1	0	1	0	1	0	1	0	0	2	1	0	0	2	0	1	0	0	1	0	0	0	0	0	0	0	0	0	0	0	0
P01704	P01704	Ig lambda chain V-II region TOG		1	1	1	1	0	1	1	0	0	0	1	1	1	1	0	0	0	0	0	0	0	0	1	0	0	0	0	0	0	0	0	0	0	0	0	3	2	2	0	0	2	1	1	2	1	1
P80748	P80748	Ig lambda chain V-III region LOI		1	1	1	1	1	1	1	1	1	1	1	1	1	1	1	1	1	1	1	1	1	1	1	1	1	1	1	1	1	1	1	1	1	1	2	2	2	0	0	2	1	3	0	1	1	0
P01714	P01714	Ig lambda chain V-III region SH		1	4	4	4	1	1	2	1	3	3	2	2	2	2	2	3	2	2	2	1	2	2	2	2	2	1	1	1	2	2	2	1	2	2	1	0	1	0	1	0	0	0	0	0	1	1
P01718	P01718	Ig lambda chain V-IV region Kern		1	4	4	3	2	2	3	2	2	3	2	3	2	3	2	2	1	2	1	2	1	2	2	2	2	2	2	1	2	2	2	2	2	2	0	1	1	2	1	0	0	1	1	1	0	3
P0CF74	P0CF74	Ig lambda-6 chain C region	IGLC6	1	5	1	1	4	4	4	4	4	4	4	4	4	5	4	5	4	4	4	4	4	4	4	4	4	4	4	4	4	4	4	4	4	4	0	1	0	1	3	2	0	1	1	1	0	0
A0M8Q6	A0M8Q6	Ig lambda-7 chain C region	IGLC7	1	5	2	2	3	4	5	3	5	5	5	3	4	3	4	4	3	4	3	3	3	3	4	3	4	4	4	3	3	3	3	5	3	5	0	1	2	0	2	2	2	0	1	0	1	1
P01871;P01871-2;P04220	P01871;P01871-2;P04220	Ig mu chain C region;Ig mu heavy chain disease protein	IGHM	3	38	38	38	27	27	30	31	26	29	34	26	28	29	31	26	25	31	30	25	23	28	26	25	21	17	16	12	15	25	21	22	21	21	0	0	0	0	0	0	0	0	0	0	0	0
Q9Y6R7	Q9Y6R7	IgGFc-binding protein	FCGBP	1	5	5	5	2	2	1	0	2	1	2	1	1	1	2	1	2	3	2	1	2	2	0	1	1	2	2	1	0	1	1	2	2	5	0	0	0	0	0	1	0	0	0	0	0	0
P01591	P01591	Immunoglobulin J chain	IGJ	1	13	13	13	7	6	10	7	10	10	10	7	6	7	7	8	8	11	8	7	7	7	5	8	9	5	3	2	3	5	10	8	6	8	2	1	1	4	3	1	3	1	0	2	2	1
P15814	P15814	Immunoglobulin lambda-like polypeptide 1	IGLL1	1	1	1	1	0	1	1	0	1	0	0	0	0	0	1	0	0	0	0	0	1	1	0	1	1	0	0	0	0	1	1	0	0	0	1	0	1	1	0	1	1	1	1	1	0	1
B9A064;P0CG04	B9A064;P0CG04	Immunoglobulin lambda-like polypeptide 5;Ig lambda-1 chain C regions	IGLL5;IGLC1	2	13	7	6	10	11	11	11	12	12	11	10	11	10	10	10	10	12	11	11	10	11	12	9	12	10	10	10	10	11	11	11	11	10	4	5	5	5	6	6	5	4	5	4	4	5
O14498	O14498	Immunoglobulin superfamily containing leucine-rich repeat protein	ISLR	1	5	5	5	0	1	1	2	1	0	0	1	1	1	0	3	2	1	0	0	0	1	0	0	3	3	4	3	3	3	1	2	4	2	0	1	0	0	0	0	0	0	1	0	0	0
P01344;P01344-2;P01344-3	P01344;P01344-2;P01344-3	Insulin-like growth factor II;Insulin-like growth factor II;Insulin-like growth factor II Ala-25 Del;Preptin	IGF2	3	2	2	2	1	1	1	1	1	2	1	1	1	1	1	1	1	1	1	1	1	1	0	1	2	0	1	0	1	1	1	0	0	2	1	1	2	1	2	1	1	1	0	1	1	1
P22692-2;P22692	P22692-2;P22692	Insulin-like growth factor-binding protein 4	IGFBP4	2	1	1	1	0	0	0	1	1	0	0	1	0	0	0	1	0	1	0	1	1	0	0	0	1	1	1	1	1	0	1	1	1	1	4	3	0	0	1	4	2	4	1	2	3	3
P24592	P24592	Insulin-like growth factor-binding protein 6	IGFBP6	1	4	4	4	1	0	1	1	1	1	2	1	0	1	0	1	2	1	2	1	0	0	0	2	2	2	3	2	3	2	1	3	2	4	1	1	0	1	0	1	1	0	0	1	1	0
P35858;P35858-2	P35858;P35858-2	Insulin-like growth factor-binding protein complex acid labile subunit	IGFALS	2	12	12	12	9	5	8	7	6	3	10	8	8	10	6	8	4	3	5	7	9	10	5	7	1	4	2	5	5	3	0	3	2	4	12	9	11	11	10	9	12	14	11	12	10	11
P19827;P19827-2;P19827-3;CON__Q0VCM5	P19827;P19827-2	Inter-alpha-trypsin inhibitor heavy chain H1	ITIH1	4	23	23	23	19	18	13	21	16	13	18	18	14	20	19	16	14	12	18	18	19	16	17	22	11	12	14	11	12	15	13	10	16	15	0	1	1	0	0	0	0	0	0	0	0	1
P19823;CON__Q9TRI1	P19823	Inter-alpha-trypsin inhibitor heavy chain H2	ITIH2	2	33	33	33	27	19	24	26	25	22	28	24	19	24	25	27	25	26	25	29	22	22	20	28	21	17	19	19	21	22	22	18	18	20	0	0	0	0	2	0	0	0	0	0	0	0
Q06033-2;Q06033;CON__Q0V8M9	Q06033-2;Q06033	Inter-alpha-trypsin inhibitor heavy chain H3	ITIH3	3	13	13	13	7	7	9	8	8	6	10	12	7	10	8	9	8	6	4	10	10	8	8	7	6	3	1	0	4	6	7	5	8	8	3	3	0	0	0	4	1	4	0	0	3	0
Q14624;Q14624-3;Q14624-2;Q14624-4;CON__Q3T052	Q14624;Q14624-3;Q14624-2;Q14624-4	Inter-alpha-trypsin inhibitor heavy chain H4;70 kDa inter-alpha-trypsin inhibitor heavy chain H4;35 kDa inter-alpha-trypsin inhibitor heavy chain H4	ITIH4	5	46	46	46	29	27	29	31	30	33	27	29	29	31	32	30	32	31	27	31	29	27	30	31	26	27	27	22	22	28	25	21	27	24	6	5	5	5	7	9	3	8	2	8	4	2
P03956	P03956	Interstitial collagenase;22 kDa interstitial collagenase;27 kDa interstitial collagenase	MMP1	1	2	2	2	1	2	0	0	0	0	2	2	0	2	2	1	1	2	2	2	2	0	1	1	0	0	0	0	0	0	0	0	0	0	2	3	2	3	3	3	2	2	3	3	3	1
O75874	O75874	Isocitrate dehydrogenase [NADP] cytoplasmic	IDH1	1	4	4	4	2	0	1	1	0	1	1	1	1	1	1	2	1	1	0	1	1	1	1	1	2	2	1	1	1	1	2	2	1	4	0	1	0	0	1	1	0	0	0	0	0	0
P14923;P35222	P14923	Junction plakoglobin	JUP	2	3	3	3	0	0	0	0	0	0	0	0	0	0	0	0	0	0	1	0	0	0	0	0	0	3	0	0	0	0	0	0	0	0	0	0	0	0	0	1	0	0	0	0	0	0
P29622	P29622	Kallistatin	SERPINA4	1	3	3	3	3	2	2	2	1	0	3	3	3	3	3	3	1	0	1	3	3	3	3	3	0	3	3	3	3	3	1	2	3	1	2	0	0	0	3	2	0	1	1	0	0	0
Q8IUC1	Q8IUC1	Keratin-associated protein 11-1	KRTAP11-1	1	1	1	1	0	0	0	0	0	0	0	0	0	0	0	0	0	0	0	0	0	0	0	0	0	1	0	0	0	0	0	0	0	0	3	0	0	0	0	2	0	0	0	0	0	0
Q8IUC0	Q8IUC0	Keratin-associated protein 13-1	KRTAP13-1	1	3	3	2	0	0	0	0	0	0	0	0	0	0	0	0	0	0	0	0	0	0	0	0	0	3	0	0	0	0	0	0	0	0	11	16	15	12	14	13	13	15	13	15	13	14
Q9BYS1	Q9BYS1	Keratin-associated protein 1-5	KRTAP1-5	1	1	1	1	0	0	0	0	1	0	0	0	0	0	0	0	0	0	0	0	0	0	0	0	0	1	0	0	0	0	0	0	0	0	0	0	0	0	0	0	1	0	0	0	0	0
Q3LI61	Q3LI61	Keratin-associated protein 20-2	KRTAP20-2	1	2	2	2	0	0	0	0	0	0	0	0	0	0	0	0	0	0	0	0	0	0	0	0	0	2	0	0	0	0	0	0	0	0	1	1	0	0	0	0	0	0	0	0	0	0
Q9BYR7	Q9BYR7	Keratin-associated protein 3-2	KRTAP3-2	1	1	1	1	0	0	0	0	0	0	0	0	0	0	0	0	0	0	0	0	0	0	0	0	0	1	0	0	0	0	0	0	0	0	13	14	18	10	0	7	15	10	3	1	1	2
Q9BYR6	Q9BYR6	Keratin-associated protein 3-3	KRTAP3-3	1	2	2	2	0	0	0	0	0	0	0	0	0	0	0	0	0	0	0	0	0	0	0	0	0	2	0	0	0	0	0	0	0	0	2	1	1	0	0	2	0	0	0	1	1	0
Q9BYR5	Q9BYR5	Keratin-associated protein 4-2	KRTAP4-2	1	1	1	1	0	0	0	0	0	0	0	0	0	0	0	0	0	0	0	0	0	0	0	0	0	1	0	0	0	0	0	0	0	0	0	1	0	0	0	1	0	1	0	0	0	0
Q9BYR3	Q9BYR3	Keratin-associated protein 4-4	KRTAP4-4	1	2	2	2	0	0	1	0	0	0	0	0	0	0	0	0	0	0	0	0	0	0	0	0	0	2	0	0	0	0	0	0	0	0	1	1	0	0	0	1	0	1	1	0	1	0
Q9BYQ9	Q9BYQ9	Keratin-associated protein 4-8	KRTAP4-8	1	1	1	1	0	0	0	0	0	0	0	0	0	0	0	0	0	0	0	0	0	0	0	0	0	1	0	0	0	0	0	0	0	0	1	1	1	0	0	1	0	1	1	1	1	0
P01042-2;P01042-3;P01042;CON__P01045-1;CON__Q2KJ62;CON__P01044-1	P01042-2;P01042-3;P01042	Kininogen-1;Kininogen-1 heavy chain;T-kinin;Bradykinin;Lysyl-bradykinin;Kininogen-1 light chain;Low molecular weight growth-promoting factor	KNG1	6	27	27	27	22	23	23	25	24	22	25	22	23	23	23	20	26	23	24	24	25	22	22	24	21	23	22	20	24	25	20	22	21	22	0	0	0	0	0	0	0	0	0	0	0	0
P02788;P02788-2	P02788;P02788-2	Lactotransferrin;Lactoferricin-H;Kaliocin-1;Lactoferroxin-A;Lactoferroxin-B;Lactoferroxin-C	LTF	2	28	28	27	16	13	2	0	3	20	1	7	1	3	2	3	4	18	1	4	21	1	1	1	0	1	1	0	1	1	16	1	2	1	4	4	4	3	4	4	4	4	4	4	4	4
P02750	P02750	Leucine-rich alpha-2-glycoprotein	LRG1	1	16	16	16	13	12	14	12	14	13	13	15	12	12	12	13	12	13	10	11	10	11	14	8	15	14	15	10	13	14	14	16	15	13	1	3	2	1	2	2	2	2	1	3	2	2
P30740;P30740-2	P30740	Leukocyte elastase inhibitor	SERPINB1	2	3	3	3	1	1	0	0	0	1	0	1	0	0	0	0	0	0	0	0	0	0	0	1	0	0	0	0	0	0	0	0	1	0	8	7	11	8	9	9	9	13	7	10	11	9
P09960-4;P09960;P09960-3;P09960-2	P09960-4;P09960;P09960-3;P09960-2	Leukotriene A-4 hydrolase	LTA4H	4	3	3	3	0	2	0	0	0	0	0	2	0	0	0	0	0	0	0	0	1	0	0	0	0	0	2	1	1	1	2	0	2	0	3	2	1	3	2	1	1	3	1	1	4	1
P18428	P18428	Lipopolysaccharide-binding protein	LBP	1	2	2	2	1	1	1	1	1	0	0	1	1	1	0	0	1	2	1	1	0	1	0	0	2	0	1	0	0	1	1	2	2	1	6	7	5	4	4	3	5	7	7	7	6	5
P48304;P05451	P48304;P05451	Lithostathine-1-beta;Lithostathine-1-alpha	REG1B;REG1A	2	2	2	2	0	0	0	0	1	0	0	0	0	0	0	0	0	0	0	0	0	0	0	0	1	1	1	0	0	0	1	2	0	2	5	0	1	1	7	1	1	0	2	0	0	0
P00338;P00338-3;P00338-5;P00338-2;P00338-4;Q6ZMR3;P07864	P00338;P00338-3;P00338-5;P00338-2;P00338-4	L-lactate dehydrogenase A chain	LDHA	7	6	6	5	2	2	0	0	0	4	0	2	2	0	2	2	1	1	0	0	4	1	2	2	3	6	5	1	1	4	4	4	3	4
P07195	P07195	L-lactate dehydrogenase B chain	LDHB	1	3	2	2	1	2	0	0	0	2	1	1	1	0	1	1	0	1	0	0	1	1	1	2	2	2	2	0	1	1	2	3	1	3	3	3	4	3	2	1	3	3	1	2	4	4
P08637;O75015	P08637	Low affinity immunoglobulin gamma Fc region receptor III-A	FCGR3A	2	3	3	3	1	2	2	0	2	1	2	2	0	0	0	1	2	1	1	3	1	0	1	0	2	0	3	0	1	1	1	2	3	2	1	1	1	0	0	1	0	1	0	0	0	0
P51884;CON__Q05443	P51884	Lumican	LUM	2	19	19	19	11	16	15	12	14	13	13	15	13	15	13	14	15	11	13	13	14	13	13	13	13	15	17	14	15	14	11	15	16	17	2	3	0	0	0	4	1	3	2	1	2	1
P61626	P61626	Lysozyme C	LYZ	1	6	6	6	4	2	2	1	1	6	4	4	1	3	4	3	2	4	1	3	5	1	2	3	2	2	2	2	3	0	5	4	4	4	0	0	1	0	0	2	0	0	0	0	0	1
Q9UEW3-2;Q9UEW3	Q9UEW3-2;Q9UEW3	Macrophage receptor MARCO	MARCO	2	2	2	2	0	0	1	0	0	1	0	2	0	0	0	0	1	0	0	0	0	0	0	0	0	0	0	0	1	1	0	0	0	0	0	1	0	0	0	0	1	2	0	2	1	0
P40121-2;P40121	P40121-2;P40121	Macrophage-capping protein	CAPG	2	2	2	2	0	0	0	0	0	1	0	0	0	0	0	0	0	0	0	0	0	0	0	2	1	0	1	0	0	0	1	0	1	2	0	0	0	0	0	0	0	0	0	0	0	0
P40925-2;P40925;P40925-3	P40925-2;P40925;P40925-3	Malate dehydrogenase, cytoplasmic	MDH1	3	3	3	3	1	1	0	0	0	0	0	0	0	0	0	0	0	0	0	0	1	0	0	0	2	3	2	1	1	2	2	1	0	2	0	1	0	0	0	1	0	0	0	0	1	1
P11226	P11226	Mannose-binding protein C	MBL2	1	2	2	2	2	1	2	0	2	2	2	2	0	0	1	1	2	2	2	1	2	2	1	0	0	0	2	0	1	2	1	2	1	1	0	0	0	0	0	0	0	0	0	0	0	0
P14780	P14780	Matrix metalloproteinase-9;67 kDa matrix metalloproteinase-9;82 kDa matrix metalloproteinase-9	MMP9	1	2	2	2	1	0	0	0	0	1	0	0	0	0	0	0	0	1	0	0	1	0	0	0	0	0	0	0	0	0	2	0	0	0	40	38	39	42	35	38	45	35	35	36	39	35
P01033	P01033	Metalloproteinase inhibitor 1	TIMP1	1	4	4	4	3	3	3	3	1	4	1	3	3	3	2	1	1	3	0	2	3	3	3	1	1	1	3	1	0	2	2	2	3	1	0	1	0	0	0	0	0	0	1	0	0	0
P26038;P35241;P15311;P35241-5;P35241-3;P35241-4	P26038;P35241;P15311;P35241-5	Moesin;Radixin;Ezrin	MSN;RDX;EZR	6	3	3	3	2	1	0	0	1	2	1	1	1	2	2	0	1	2	0	0	2	0	0	1	0	2	2	1	1	1	2	2	1	2	4	2	7	6	6	4	7	5	4	7	7	6
P08571	P08571	Monocyte differentiation antigen CD14;Monocyte differentiation antigen CD14, urinary form;Monocyte differentiation antigen CD14, membrane-bound form	CD14	1	8	8	8	5	7	4	3	4	5	4	6	5	7	4	5	5	4	4	4	6	7	4	6	5	4	4	3	5	3	3	7	5	6	14	13	15	16	13	13	14	15	14	14	15	18
P24158	P24158	Myeloblastin	PRTN3	1	4	4	4	2	2	0	0	2	3	1	1	1	1	1	0	1	2	1	0	2	0	0	0	0	0	0	0	0	0	4	0	2	0	0	1	0	0	0	0	0	0	0	0	0	0
P41218	P41218	Myeloid cell nuclear differentiation antigen	MNDA	1	2	2	2	2	1	0	0	0	0	0	0	0	0	0	0	0	0	0	0	1	0	0	0	0	1	0	0	0	0	1	1	0	0	4	1	3	4	3	2	3	4	2	4	6	3
P05164-2;P05164;P05164-3	P05164-2;P05164;P05164-3	Myeloperoxidase;Myeloperoxidase;89 kDa myeloperoxidase;84 kDa myeloperoxidase;Myeloperoxidase light chain;Myeloperoxidase heavy chain	MPO	3	15	15	13	7	9	0	1	1	12	0	2	0	2	0	2	0	6	0	0	6	2	0	1	0	0	0	1	1	0	10	2	2	0	18	20	17	18	21	21	19	19	17	18	19	20
Q99972	Q99972	Myocilin;Myocilin, N-terminal fragment;Myocilin, C-terminal fragment	MYOC	1	5	5	5	0	0	0	0	1	0	0	0	0	0	0	0	0	0	0	0	0	0	0	0	0	0	0	5	0	0	0	0	0	0	3	2	2	0	0	2	1	1	2	1	1	1
P02144	P02144	Myoglobin	MB	1	13	13	13	1	0	0	0	1	0	0	0	0	0	1	0	0	0	0	0	0	0	0	0	13	12	0	12	0	0	3	1	1	6	10	6	15	9	7	11	13	8	8	8	10	12
Q96PD5;Q96PD5-2;CON__ENSEMBL:ENSBTAP00000016285	Q96PD5;Q96PD5-2	N-acetylmuramoyl-L-alanine amidase	PGLYRP2	3	19	19	19	10	12	9	13	12	8	10	9	10	10	11	12	8	9	10	12	9	11	10	10	11	9	11	11	13	9	11	12	10	8	2	2	0	1	0	2	1	1	0	0	1	0
P59666;P59665	P59666;P59665	Neutrophil defensin 3;HP 3-56;Neutrophil defensin 2;Neutrophil defensin 1;HP 1-56;Neutrophil defensin 2	DEFA3;DEFA1	2	4	4	4	4	4	2	1	4	4	3	4	3	3	3	4	4	4	3	4	4	4	3	3	4	1	2	2	1	3	4	3	4	4	0	1	2	0	1	1	0	1	0	1	1	0
P08246	P08246	Neutrophil elastase	ELANE	1	3	3	3	2	1	0	0	0	3	1	0	0	0	1	0	0	2	0	0	2	0	0	0	0	0	0	0	0	0	3	0	1	0
P80188-2;P80188	P80188-2;P80188	Neutrophil gelatinase-associated lipocalin	LCN2	2	3	3	3	1	0	0	0	0	0	0	0	0	0	0	0	0	0	0	0	3	0	0	0	0	0	0	0	0	0	2	0	0	0	0	0	0	0	0	0	0	0	0	0	0	0
P62937;P62937-2;Q9Y536	P62937;P62937-2	Peptidyl-prolyl cis-trans isomerase A;Peptidyl-prolyl cis-trans isomerase A, N-terminally processed	PPIA	3	7	7	7	3	2	1	0	1	6	2	4	1	1	4	3	2	5	1	1	5	1	1	7	7	6	6	4	5	6	6	7	5	7	2	1	1	0	1	1	1	1	1	1	1	1
O60240	O60240	Perilipin-1	PLIN1	1	2	2	2	0	0	0	0	0	0	0	0	0	0	0	0	0	0	1	0	0	0	0	0	1	1	0	0	1	0	1	1	0	2	1	0	0	1	0	0	0	1	2	1	1	0
Q96Q06;Q96Q06-2	Q96Q06;Q96Q06-2	Perilipin-4	PLIN4	2	2	2	2	1	1	1	1	1	1	1	1	1	1	1	1	1	1	1	1	1	1	1	1	1	1	1	1	0	1	1	1	1	2	1	2	0	0	0	3	0	1	0	0	0	0
Q15063-2;Q15063-5;Q15063;Q15063-4;Q15063-3;CON__Q2KJC7;Q15063-6;Q15063-7	Q15063-2;Q15063-5;Q15063;Q15063-4;Q15063-3;CON__Q2KJC7;Q15063-6;Q15063-7	Periostin	POSTN	8	9	9	9	1	0	1	1	0	4	0	1	1	1	0	2	0	0	0	0	1	1	0	1	1	2	3	1	1	1	0	0	3	7	0	0	0	0	0	0	0	0	0	0	0	0
Q06830;Q13162	Q06830	Peroxiredoxin-1	PRDX1	2	4	3	3	1	2	1	0	0	2	2	1	0	0	1	0	0	0	0	0	2	0	0	2	3	3	3	1	2	2	2	3	2	3	1	1	1	1	1	1	1	0	0	0	1	1
P32119;P32119-2	P32119	Peroxiredoxin-2	PRDX2	2	5	5	4	0	1	2	0	0	1	1	0	0	0	0	0	1	0	0	0	3	0	0	1	3	4	1	4	1	5	2	2	1	3	1	1	2	1	2	1	1	1	1	1	1	1
P30044-4;P30044-2;P30044-3;P30044	P30044-4;P30044-2;P30044-3;P30044	Peroxiredoxin-5, mitochondrial	PRDX5	4	1	1	1	1	0	0	0	0	0	0	0	0	0	0	0	0	0	0	0	0	0	0	1	0	0	0	1	0	0	1	0	0	1	1	0	1	1	1	1	1	1	1	1	1	1
P30041	P30041	Peroxiredoxin-6	PRDX6	1	2	2	2	0	0	0	0	0	0	0	0	0	0	0	0	0	0	0	0	0	0	0	0	1	1	0	0	1	2	0	1	0	2	15	16	16	16	16	15	15	14	16	15	16	14
P30086	P30086	Phosphatidylethanolamine-binding protein 1;Hippocampal cholinergic neurostimulating peptide	PEBP1	1	4	4	4	0	0	0	0	0	1	0	0	0	0	0	0	0	0	0	0	0	0	0	0	2	3	2	4	2	0	1	1	1	1	1	1	1	1	1	1	1	1	1	1	1	1
P80108	P80108	Phosphatidylinositol-glycan-specific phospholipase D	GPLD1	1	2	2	2	2	2	2	1	2	0	1	1	1	0	2	1	1	1	1	2	1	0	1	0	1	2	0	0	1	0	1	0	1	1	20	19	18	18	19	20	20	18	20	20	20	18
P36871-3;P36871;P36871-2	P36871-3;P36871;P36871-2	Phosphoglucomutase-1	PGM1	3	1	1	1	0	0	0	0	0	0	0	0	0	0	0	0	0	0	0	0	0	0	0	0	1	0	0	0	0	0	0	0	0	0	0	0	0	0	0	0	0	0	0	0	0	0
P00558;P00558-2	P00558;P00558-2	Phosphoglycerate kinase 1	PGK1	2	5	5	5	1	0	0	0	0	2	0	0	0	0	0	0	0	0	0	0	2	0	1	0	0	1	0	0	0	1	3	0	1	1
P18669;Q8N0Y7;P15259	P18669;Q8N0Y7	Phosphoglycerate mutase 1;Probable phosphoglycerate mutase 4	PGAM1;PGAM4	3	6	6	5	2	3	0	0	0	4	1	3	2	1	2	1	0	3	0	1	3	0	0	2	3	3	2	0	2	2	3	1	3	3	0	0	0	1	0	0	0	0	0	0	0	1
P55058-3;P55058-2;P55058;P55058-4	P55058-3;P55058-2;P55058	Phospholipid transfer protein	PLTP	4	6	6	6	3	3	2	2	2	2	4	5	2	2	3	3	3	1	3	3	3	5	2	4	2	3	4	3	2	2	2	2	4	3	19	18	13	21	16	13	18	18	14	20	19	16
P36955	P36955	Pigment epithelium-derived factor	SERPINF1	1	22	22	17	17	11	12	15	17	12	11	13	13	15	13	16	16	11	14	14	13	13	14	17	14	16	18	19	18	16	12	15	18	16	1	0	0	0	0	1	0	0	0	0	0	0
P03952	P03952	Plasma kallikrein;Plasma kallikrein heavy chain;Plasma kallikrein light chain	KLKB1	1	14	14	14	10	10	13	10	11	9	10	13	11	8	12	12	12	9	12	13	9	8	10	9	9	3	3	4	6	7	10	8	7	10	3	3	3	3	3	4	2	3	3	2	3	2
P05155-2;P05155;P05155-3;CON__P50448	P05155-2;P05155;P05155-3	Plasma protease C1 inhibitor	SERPING1	4	21	21	21	15	15	7	15	12	7	14	19	17	15	15	12	14	8	9	12	16	13	14	14	10	14	18	17	15	16	12	11	19	14	11	16	14	14	16	18	16	16	12	13	12	13
P00747;CON__P06868;Q15195;Q02325	P00747	Plasminogen;Plasmin heavy chain A;Activation peptide;Angiostatin;Plasmin heavy chain A, short form;Plasmin light chain B	PLG	4	38	38	38	25	25	26	28	24	24	27	26	22	27	26	25	24	28	19	24	25	23	24	18	23	22	21	26	24	21	18	21	20	19	11	12	3	7	5	13	14	25	8	40	13	9
P13796;P13796-2;P13797-3;P13797-2;P13797	P13796	Plastin-2	LCP1	5	12	12	12	9	9	2	1	1	7	4	11	5	4	6	2	3	5	1	4	10	6	4	8	2	0	3	1	1	0	9	3	9	4	2	3	3	3	3	3	3	3	3	3	3	3
P07359	P07359	Platelet glycoprotein Ib alpha chain;Glycocalicin	GP1BA	1	1	1	1	0	0	0	1	0	0	0	0	0	0	0	1	1	0	0	0	0	0	0	0	0	0	0	0	0	0	0	0	0	0	35	50	43	43	22	41	46	45	30	50	23	38
Q6UX71-2;Q6UX71	Q6UX71-2;Q6UX71	Plexin domain-containing protein 2	PLXDC2	2	2	2	2	1	0	0	0	1	1	1	0	0	1	0	1	0	1	1	0	0	0	0	0	0	2	1	2	1	1	1	0	0	1	0	1	0	0	0	0	0	1	0	0	0	0
P01833	P01833	Polymeric immunoglobulin receptor;Secretory component	PIGR	1	2	2	2	0	0	0	0	1	0	1	0	0	0	0	0	0	1	0	1	0	0	0	0	0	0	0	0	0	0	0	0	0	1	1	1	2	1	3	0	0	0	0	0	0	0
P20742;P20742-2	P20742;P20742-2	Pregnancy zone protein	PZP	2	12	5	5	7	7	10	7	8	10	10	11	7	10	7	9	7	6	7	7	7	10	7	7	5	7	9	6	7	6	7	7	8	6	2	2	2	1	2	2	1	2	0	1	1	1
Q15113	Q15113	Procollagen C-endopeptidase enhancer 1	PCOLCE	1	5	5	5	2	2	3	3	2	1	3	3	1	1	1	3	2	1	1	2	2	2	3	2	1	3	5	3	2	3	1	4	5	5	17	11	12	15	17	12	11	13	13	15	13	16
P07737;CON__P02584	P07737	Profilin-1	PFN1	2	5	5	5	2	3	0	0	1	5	0	3	0	2	2	0	2	4	0	1	2	0	0	3	4	2	3	2	2	1	5	3	4	4	17	15	15	19	16	13	17	17	18	14	17	17
P27918	P27918	Properdin	CFP	1	1	1	1	1	0	1	1	1	1	1	0	0	0	1	1	1	1	1	1	0	1	1	0	1	0	0	0	1	1	1	1	1	1	1	1	1	1	1	1	2	1	1	1	2	1
P41222	P41222	Prostaglandin-H2 D-isomerase	PTGDS	1	4	4	4	1	1	1	1	1	1	2	1	2	1	2	1	0	1	1	1	0	2	1	2	2	2	2	1	2	2	2	2	2	2	0	1	1	0	1	0	0	0	0	0	1	0
P02760	P02760	Protein AMBP;Alpha-1-microglobulin;Inter-alpha-trypsin inhibitor light chain;Trypstatin	AMBP	1	17	17	17	15	14	13	14	15	10	13	14	9	13	14	13	13	14	10	16	9	10	11	10	15	14	12	11	10	13	15	12	13	16	7	6	10	7	10	10	10	7	6	7	7	8
Q14667-2;Q14667	Q14667-2;Q14667	Protein KIAA0100	KIAA0100	2	1	1	1	0	0	0	1	0	1	1	0	1	0	0	0	0	1	0	0	0	0	0	0	1	0	0	0	0	0	0	0	0	0	3	3	1	1	2	2	2	3	2	3	2	1
P31949	P31949	Protein S100-A11;Protein S100-A11, N-terminally processed	S100A11	1	3	3	3	1	1	0	0	0	1	0	1	0	0	1	0	0	1	0	0	1	0	0	0	1	1	1	1	1	1	2	0	1	2	2	1	2	0	2	2	2	2	0	0	1	1
P80511	P80511	Protein S100-A12;Calcitermin	S100A12	1	4	4	4	3	4	1	1	0	3	0	3	2	3	0	1	3	2	1	2	3	0	3	0	1	0	1	0	0	0	3	1	3	0	2	1	0	0	1	2	1	1	1	2	2	0
P33764	P33764	Protein S100-A3	S100A3	1	1	1	1	0	0	0	0	0	0	0	0	0	0	0	0	0	0	0	0	0	0	0	0	1	1	0	0	0	0	0	0	0	0	5	7	5	4	3	7	2	4	3	3	3	5
P26447	P26447	Protein S100-A4	S100A4	1	4	4	4	2	2	2	0	0	2	1	3	0	1	1	0	0	2	1	1	2	2	0	4	4	3	4	2	3	3	3	3	4	3	0	2	0	0	0	0	0	2	0	0	0	0
P06703	P06703	Protein S100-A6	S100A6	1	2	2	2	2	2	1	1	0	1	2	1	2	2	2	2	2	1	0	1	2	2	1	2	2	1	2	2	2	2	2	2	2	2	38	26	32	30	41	33	34	34	31	25	38	39
P05109	P05109	Protein S100-A8;Protein S100-A8, N-terminally processed	S100A8	1	13	13	13	9	10	1	0	4	12	1	9	5	5	5	5	9	9	7	5	5	1	6	3	0	1	3	0	0	0	10	0	4	0	8	7	10	7	10	11	10	8	8	8	8	9
P06702	P06702	Protein S100-A9	S100A9	1	7	7	7	7	7	2	0	4	7	4	7	4	6	6	5	5	6	4	6	7	4	5	4	2	1	3	0	1	0	6	0	5	0	5	4	4	6	5	4	5	4	5	5	5	4
P25815	P25815	Protein S100-P	S100P	1	1	1	1	0	0	0	0	0	0	0	0	0	0	0	0	0	0	0	0	1	0	0	0	0	0	0	0	0	0	1	0	0	0	0	0	0	0	0	0	0	0	0	0	0	0
Q9UK55	Q9UK55	Protein Z-dependent protease inhibitor	SERPINA10	1	3	3	2	2	1	2	1	1	3	2	3	2	2	2	1	2	2	2	2	2	3	2	2	1	1	1	0	1	1	1	1	1	0	0	0	0	0	0	0	0	0	0	0	0	0
Q92954-3;Q92954-6;Q92954;Q92954-5;Q92954-4;Q92954-2	Q92954-3;Q92954-6;Q92954;Q92954-5;Q92954-4;Q92954-2	Proteoglycan 4;Proteoglycan 4 C-terminal part	PRG4	6	27	27	27	19	19	16	17	16	15	19	19	18	16	16	17	18	19	16	20	16	17	18	10	21	19	19	25	19	20	19	23	21	22	1	1	1	1	0	5	1	1	0	1	2	0
P00734;CON__P00735	P00734	Prothrombin;Activation peptide fragment 1;Activation peptide fragment 2;Thrombin light chain;Thrombin heavy chain	F2	2	26	26	26	21	15	16	21	21	12	15	18	17	17	18	20	22	17	18	20	18	21	17	22	18	20	18	16	18	17	19	20	19	18
P14618;P14618-3;P14618-2;P30613-2;P30613	P14618;P14618-3;P14618-2	Pyruvate kinase PKM	PKM	5	6	6	6	3	4	0	0	0	5	1	3	1	1	2	0	2	2	0	0	3	0	0	3	4	4	5	0	1	1	4	2	5	3	2	2	1	1	0	1	2	1	2	2	2	2
P50395-2;P50395;P31150	P50395-2;P50395;P31150	Rab GDP dissociation inhibitor beta;Rab GDP dissociation inhibitor alpha	GDI2;GDI1	3	2	2	2	1	1	1	1	1	1	1	0	0	0	1	1	1	0	1	1	0	0	0	2	0	0	2	1	1	1	2	0	2	0	0	0	0	0	0	0	0	0	0	0	0	0
P00352	P00352	Retinal dehydrogenase 1	ALDH1A1	1	3	3	3	0	0	0	0	0	0	0	0	0	0	0	0	0	0	0	0	0	0	0	0	1	0	2	0	1	1	0	1	1	1
P02753	P02753	Retinol-binding protein 4;Plasma retinol-binding protein(1-182);Plasma retinol-binding protein(1-181);Plasma retinol-binding protein(1-179);Plasma retinol-binding protein(1-176)	RBP4	1	13	13	13	8	9	9	11	10	10	11	10	8	10	8	9	9	10	10	10	8	10	7	8	9	11	11	10	10	11	9	10	11	11	1	1	1	1	1	2	1	1	1	1	1	1
P07998	P07998	Ribonuclease pancreatic	RNASE1	1	3	3	3	2	2	2	1	2	2	1	2	0	1	1	1	1	0	0	1	1	1	1	1	2	3	3	2	3	3	2	2	3	3	34	31	40	36	40	36	35	36	38	33	33	34
Q86VB7-3;Q86VB7-4;Q86VB7;Q86VB7-2	Q86VB7-3;Q86VB7-4;Q86VB7;Q86VB7-2	Scavenger receptor cysteine-rich type 1 protein M130;Soluble CD163	CD163	4	5	5	5	0	0	2	0	0	1	1	2	1	1	0	0	0	0	0	0	0	1	0	0	2	0	3	0	1	0	0	2	4	1	0	0	0	0	0	0	0	1	0	0	0	0
Q13228-2;Q13228;Q13228-4	Q13228-2;Q13228;Q13228-4	Selenium-binding protein 1	SELENBP1	3	3	3	3	0	0	0	0	0	0	0	0	0	0	0	0	0	0	0	0	0	0	0	0	2	2	0	0	0	0	0	1	0	3	0	1	2	0	0	1	1	0	0	0	0	0
P49908	P49908	Selenoprotein P	SEPP1	1	3	3	3	2	1	0	1	1	1	1	1	1	1	2	1	1	1	0	1	2	2	1	2	1	0	1	2	1	1	2	1	1	2	0	0	0	0	0	1	0	0	0	0	1	0
Q92743	Q92743	Serine protease HTRA1	HTRA1	1	2	2	2	2	1	1	1	2	0	2	1	2	1	1	0	1	2	0	2	2	2	0	0	1	0	1	0	2	1	1	0	2	1	3	3	2	2	2	2	4	5	2	2	3	3
P02787;CON__Q2HJF0	P02787	Serotransferrin	TF	2	90	90	89	78	74	81	76	81	78	75	73	72	71	74	73	80	82	72	77	69	72	73	67	78	74	74	68	77	76	77	74	75	80	2	3	3	3	3	3	3	3	3	3	3	3
P0DJI8;P0DJI9-2	P0DJI8	Serum amyloid A-1 protein;Amyloid protein A;Serum amyloid protein A(2-104);Serum amyloid protein A(3-104);Serum amyloid protein A(2-103);Serum amyloid protein A(2-102);Serum amyloid protein A(4-101)	SAA1	2	9	9	6	5	2	4	2	7	6	2	6	4	2	6	5	3	7	4	4	6	1	6	2	8	5	2	0	0	2	8	9	3	4	1	2	3	0	3	4	2	1	2	2	3	4
P0DJI9	P0DJI9	Serum amyloid A-2 protein	SAA2	1	7	4	4	4	2	2	2	5	4	2	3	3	2	2	2	2	5	2	2	2	1	4	2	6	2	2	0	0	2	6	7	2	4	0	0	0	0	0	1	0	0	0	0	0	0
P35542	P35542	Serum amyloid A-4 protein	SAA4	1	8	8	8	8	8	8	8	7	8	8	8	7	6	7	8	8	8	8	8	8	6	7	4	8	7	7	4	6	7	8	8	6	5	3	3	2	3	1	2	0	3	1	2	1	1
P02743	P02743	Serum amyloid P-component;Serum amyloid P-component(1-203)	APCS	1	3	3	3	2	2	1	2	2	1	3	2	1	2	2	2	2	3	3	2	2	1	2	1	1	2	1	2	1	2	1	2	0	1	9	5	6	9	6	4	7	8	8	11	9	8
P27169	P27169	Serum paraoxonase/arylesterase 1	PON1	1	18	18	18	14	14	11	15	12	8	14	14	14	14	17	14	12	7	12	12	13	15	11	16	7	10	10	11	8	7	11	10	12	7	50	32	68	65	63	28	80	34	63	48	84	78
P04278;P04278-2;P04278-3;P04278-4;P04278-5	P04278;P04278-2;P04278-3;P04278-4;P04278-5	Sex hormone-binding globulin	SHBG	5	6	6	6	3	2	1	3	2	1	1	3	1	1	4	1	0	1	3	1	2	3	0	1	1	0	1	0	3	1	1	1	1	1	1	1	1	1	1	1	1	1	1	1	1	1
Q9H299	Q9H299	SH3 domain-binding glutamic acid-rich-like protein 3	SH3BGRL3	1	1	1	1	1	1	1	0	1	1	1	1	0	1	1	1	1	1	1	1	1	0	1	1	1	1	1	1	1	1	1	1	1	1	2	2	2	1	2	0	1	1	1	0	2	1
Q14515-2;Q14515	Q14515-2;Q14515	SPARC-like protein 1	SPARCL1	2	2	2	2	0	0	0	0	1	0	0	0	0	0	0	0	0	0	0	0	0	0	1	1	0	2	1	1	1	0	0	1	0	2	8	8	8	8	7	8	8	8	7	6	7	8
P08254;P09238	P08254	Stromelysin-1	MMP3	2	26	26	26	10	19	7	5	0	6	10	17	18	18	15	18	20	14	11	18	17	15	17	12	1	2	2	1	2	0	1	3	8	2	33	32	33	32	33	30	31	34	31	31	30	31
O00391-2;O00391	O00391-2;O00391	Sulfhydryl oxidase 1	QSOX1	2	2	2	2	1	0	1	0	1	0	0	0	0	0	1	1	0	0	1	0	0	0	0	0	1	0	0	1	0	0	0	2	0	1	0	3	0	2	0	0	0	1	1	0	0	1
Q9Y490	Q9Y490	Talin-1	TLN1	1	2	2	2	0	0	0	0	0	0	0	0	0	0	0	0	0	0	0	0	1	0	0	1	0	1	1	1	1	0	1	0	0	1	2	1	1	3	0	1	2	2	1	1	2	2
Q7Z7G0;Q7Z7G0-2;Q7Z7G0-3;Q7Z7G0-4	Q7Z7G0;Q7Z7G0-2;Q7Z7G0-3;Q7Z7G0-4	Target of Nesh-SH3	ABI3BP	4	2	2	2	0	1	0	0	1	0	0	1	0	0	0	0	1	0	0	1	0	0	0	0	1	1	1	1	1	1	1	1	1	2	2	1	0	1	1	1	1	1	1	1	2	1
O15119-3;O15119-2;O15119	O15119-3;O15119-2;O15119	T-box transcription factor TBX3	TBX3	3	1	1	1	0	0	0	0	0	0	1	1	1	0	0	0	1	1	0	0	0	1	0	1	1	0	0	1	1	0	1	1	1	0	0	0	0	0	0	0	0	0	0	0	0	0
P22105;P22105-3;P22105-4;Q16473;P22105-2	P22105;P22105-3;P22105-4;Q16473;P22105-2	Tenascin-X;Putative tenascin-XA	TNXB;TNXA	5	2	2	2	0	0	0	0	0	0	0	0	0	0	0	0	0	0	0	0	0	0	0	0	0	0	1	1	0	0	0	2	1	1	10	19	7	5	0	6	10	17	18	18	15	18
P05452;CON__Q2KIS7	P05452	Tetranectin	CLEC3B	2	11	11	11	8	6	11	10	8	4	11	10	9	9	10	8	8	3	6	7	8	9	10	10	6	10	11	9	9	11	5	11	9	10	3	4	3	2	1	1	3	1	0	0	1	1
P35443;P49746-2;P49746	P35443	Thrombospondin-4	THBS4	3	10	8	7	3	2	2	2	8	2	4	2	1	1	3	2	2	3	2	2	2	2	1	2	6	5	8	6	5	5	6	5	5	6	0	0	0	0	0	0	0	1	0	0	0	2
P19971;P19971-2	P19971;P19971-2	Thymidine phosphorylase	TYMP	2	4	4	4	0	1	2	0	1	1	0	1	0	1	1	0	0	0	0	0	0	0	0	3	2	1	2	0	1	0	2	0	1	0	2	3	0	0	1	5	0	3	0	2	2	0
P63313	P63313	Thymosin beta-10	TMSB10	1	2	2	2	0	0	0	0	0	0	0	0	0	0	0	0	0	0	0	0	0	0	0	2	0	0	0	1	0	0	0	0	0	0	4	3	3	5	2	3	4	6	4	7	6	3
P62328	P62328	Thymosin beta-4;Hematopoietic system regulatory peptide	TMSB4X	1	2	2	2	2	2	0	1	0	2	1	1	0	0	1	0	1	1	1	1	1	1	0	1	2	2	2	1	2	2	1	2	2	2	0	0	0	0	0	0	0	0	0	0	0	0
P05543;CON__Q9TT36	P05543	Thyroxine-binding globulin	SERPINA7	2	6	6	6	3	5	1	4	2	4	4	4	4	4	2	3	4	2	4	4	4	5	3	6	2	3	5	4	4	5	2	3	5	2	1	0	0	0	1	0	0	0	0	0	1	0
P37837	P37837	Transaldolase	TALDO1	1	2	2	2	1	1	0	0	0	2	0	2	0	0	1	0	0	0	0	0	2	0	0	2	0	0	1	0	0	0	2	0	2	0	1	0	0	0	0	1	0	0	0	0	0	0
Q15582	Q15582	Transforming growth factor-beta-induced protein ig-h3	TGFBI	1	7	7	7	2	4	0	0	0	3	3	5	2	3	3	2	1	0	1	1	5	2	1	1	0	1	6	4	1	2	2	4	5	2	0	1	0	0	0	1	0	1	0	1	0	0
P37802;P37802-2	P37802;P37802-2	Transgelin-2	TAGLN2	2	4	4	4	0	1	0	0	0	1	0	1	0	1	0	0	0	1	0	0	0	0	0	3	1	1	2	1	1	1	0	2	1	3	3	4	0	0	0	5	1	3	1	1	2	0
P29401;P29401-2	P29401;P29401-2	Transketolase	TKT	2	5	5	5	4	3	1	0	1	5	0	2	0	1	1	0	1	4	0	1	2	1	0	2	2	2	1	0	0	0	4	1	1	3	5	2	4	2	7	6	2	6	4	2	6	5
P02766	P02766	Transthyretin	TTR	1	11	11	11	9	9	9	9	9	8	8	9	9	9	9	10	9	9	8	10	9	9	9	9	9	9	8	9	10	9	9	8	8	8	3	3	1	3	2	2	2	3	3	2	3	3
P60174-1;P60174;P60174-4	P60174-1;P60174;P60174-4	Triosephosphate isomerase	TPI1	3	10	10	10	1	1	1	1	0	5	1	1	0	1	2	0	1	1	0	0	4	1	0	2	7	8	5	4	2	3	4	6	2	5	0	1	0	0	0	1	0	0	0	1	0	0
P06753-4;P06753-3;P06753-6;P06753-5;P06753-2;P67936;P67936-2;P06753;CON__Q3SX28;P06753-7;P09493-2;P09493-5;P07951-3;P09493-8;P09493-7;P09493-6;P07951-2;P07951	P06753-4;P06753-3;P06753-6;P06753-5;P06753-2;P67936;P67936-2;P06753	Tropomyosin alpha-3 chain;Tropomyosin alpha-4 chain	TPM3;TPM4	18	3	3	1	1	0	1	1	0	1	1	1	1	1	0	1	1	1	0	0	1	0	1	2	1	1	1	1	1	1	1	1	2	0	2	2	1	2	2	1	3	2	1	2	2	2
P68363-2;P68363;P68366-2;P68366;Q9H853	P68363-2;P68363;P68366-2;P68366	Tubulin alpha-1B chain;Tubulin alpha-4A chain	TUBA1B;TUBA4A	5	4	4	1	0	1	0	0	0	1	0	1	0	0	0	0	0	0	0	0	1	0	0	1	2	2	1	0	1	1	1	2	1	2	6	1	4	5	4	3	5	2	0	3	5	4
P07437;P04350;P68371;Q9BVA1;Q13885;Q13509-2;Q3ZCM7;A6NNZ2;Q9BUF5;Q13509;CON__ENSEMBL:ENSBTAP00000025008;Q9H4B7	P07437;P04350;P68371;Q9BVA1;Q13885;Q13509-2;Q3ZCM7;A6NNZ2;Q9BUF5;Q13509	Tubulin beta chain;Tubulin beta-4A chain;Tubulin beta-4B chain;Tubulin beta-2B chain;Tubulin beta-2A chain;Tubulin beta-3 chain;Tubulin beta-8 chain;Tubulin beta-8 chain-like protein LOC260334;Tubulin beta-6 chain	TUBB;TUBB4A;TUBB4B;TUBB2B;TUBB2A;TUBB3;TUBB8;TUBB6	12	4	4	4	2	1	1	0	0	2	0	2	0	0	1	0	1	1	0	0	1	0	0	2	3	3	3	0	1	0	4	2	0	2	2	3	3	2	3	3	3	3	2	3	3	2
P98066	P98066	Tumor necrosis factor-inducible gene 6 protein	TNFAIP6	1	2	2	2	0	1	0	0	0	0	1	2	0	2	1	0	0	0	0	1	2	0	0	0	0	0	0	0	0	0	0	0	1	0	14	14	11	15	12	8	14	14	14	14	17	14
Q6P387-2;Q6P387	Q6P387-2;Q6P387	Uncharacterized protein C16orf46	C16orf46	2	1	1	1	1	1	1	1	1	1	1	1	1	1	1	1	1	1	1	1	1	1	1	1	1	1	0	0	0	1	1	0	1	1	2	2	2	2	1	1	2	2	2	2	2	2
Q8N8K9;Q8N8K9-3	Q8N8K9;Q8N8K9-3	Uncharacterized protein KIAA1958	KIAA1958	2	2	2	2	0	1	1	0	0	1	0	1	1	0	1	0	1	1	0	1	1	1	0	0	1	1	1	0	0	0	1	1	1	0	0	0	1	0	1	0	0	0	0	1	1	0
Q6EMK4	Q6EMK4	Vasorin	VASN	1	5	5	5	3	2	2	1	3	2	2	2	0	2	2	2	3	0	0	5	2	3	1	2	2	3	3	2	3	4	1	4	4	4	1	1	1	1	1	1	2	1	2	1	2	1
P13611-4;P13611-3;P13611-2;P13611-5;P13611	P13611-4;P13611-3;P13611-2;P13611-5;P13611	Versican core protein	VCAN	5	4	4	4	3	3	2	3	1	2	0	3	1	2	1	1	2	2	2	2	1	2	0	1	3	1	4	2	3	1	2	1	3	4	2	2	2	2	2	3	2	2	1	1	2	2
P08670;P17661;P41219;P41219-2;Q16352;P07197-2;P07197	P08670	Vimentin	VIM	7	14	13	12	5	6	0	0	0	6	1	4	2	2	5	0	1	0	0	1	5	2	0	9	4	7	6	2	9	7	5	10	4	5	2	3	2	0	1	5	1	3	0	1	1	1
P02774;P02774-3;P02774-2;CON__Q3MHN5;CON__ENSEMBL:ENSBTAP00000018229	P02774;P02774-3;P02774-2	Vitamin D-binding protein	GC	5	49	49	49	34	31	40	36	40	36	35	36	38	33	33	34	38	37	32	42	30	32	38	32	44	34	36	32	38	36	34	37	37	37	1	0	0	0	1	1	0	0	0	0	0	1
P07225	P07225	Vitamin K-dependent protein S	PROS1	1	7	7	7	4	5	6	5	4	5	6	5	4	3	5	5	7	5	4	6	4	3	4	3	4	3	3	2	1	3	5	4	5	5	14	11	11	8	9	13	11	16	13	16	10	12
P22891;P22891-2	P22891;P22891-2	Vitamin K-dependent protein Z	PROZ	2	1	1	1	1	1	1	1	1	0	1	1	1	1	1	0	0	1	1	1	0	1	0	1	0	1	1	0	1	0	0	1	1	1	5	7	4	3	4	5	4	6	5	7	4	5
P04004;CON__Q3ZBS7	P04004	Vitronectin;Vitronectin V65 subunit;Vitronectin V10 subunit;Somatomedin-B	VTN	2	16	16	16	13	13	14	13	14	12	14	13	10	13	12	13	14	15	13	14	10	12	11	12	13	11	11	10	12	10	14	12	11	11	1	2	1	1	0	0	2	2	0	2	1	1
Q9Y279-2;Q9Y279;Q9Y279-3	Q9Y279-2;Q9Y279;Q9Y279-3	V-set and immunoglobulin domain-containing protein 4	VSIG4	3	2	2	2	0	0	2	0	0	2	1	1	0	1	1	1	1	1	0	0	1	1	0	1	1	1	1	2	1	1	1	2	2	2	0	0	0	0	0	0	0	1	0	0	0	0
Q9Y4E1-5;Q9Y4E1-3;Q9Y4E1-6;Q9Y4E1-2;Q9Y4E1;Q9Y4E1-4;Q641Q2-2;Q641Q2	Q9Y4E1-5;Q9Y4E1-3;Q9Y4E1-6;Q9Y4E1-2;Q9Y4E1;Q9Y4E1-4;Q641Q2-2;Q641Q2	WASH complex subunit FAM21C;WASH complex subunit FAM21A	FAM21C;FAM21A	8	1	1	1	0	0	0	0	0	0	1	0	0	0	1	0	0	1	0	0	0	0	0	0	0	0	0	1	0	1	1	0	0	0	2	1	0	0	0	0	0	0	0	0	0	0
P12955-2;P12955;P12955-3	P12955-2;P12955;P12955-3	Xaa-Pro dipeptidase	PEPD	3	3	3	3	0	0	0	0	0	0	0	1	0	0	0	2	0	0	0	1	0	0	0	1	0	0	2	1	0	0	0	1	1	2	6	7	3	7	3	4	6	6	8	7	8	7
P25311	P25311	Zinc-alpha-2-glycoprotein	AZGP1	1	22	22	22	20	19	18	18	19	20	20	18	20	20	20	18	20	18	16	21	15	18	18	20	21	21	21	19	21	20	17	20	20	20	2	1	1	0	0	0	0	1	1	1	2	1
A0A075B6H9	A0A075B6H9		IGLV4-69	1	1	1	1	0	0	0	0	1	1	0	0	0	1	0	0	0	0	0	0	0	0	0	0	0	0	0	0	0	0	0	0	0	0	0	0	0	0	1	1	0	0	0	1	0	0
A0A075B6I0	A0A075B6I0		IGLV8-61	1	2	2	2	1	2	2	2	1	2	1	2	2	2	2	0	0	2	2	2	2	1	1	2	2	1	2	0	0	2	0	2	1	2	1	2	2	2	1	2	1	2	2	2	2	0
A0A075B6I9	A0A075B6I9		IGLV7-46	1	2	1	1	1	1	1	1	1	2	1	1	1	1	1	1	1	2	1	1	1	1	1	1	2	1	1	1	1	1	1	1	1	1	0	0	0	0	0	1	0	0	0	0	0	0
A0A075B6J9	A0A075B6J9		IGLV2-18	1	2	2	2	0	1	1	1	0	2	2	1	1	1	1	1	1	1	1	2	1	0	1	2	2	0	1	1	1	1	1	0	1	1	0	1	1	1	0	2	2	1	1	1	1	1
A0A075B6K0	A0A075B6K0		IGLV3-16	1	2	1	1	2	2	2	1	2	2	2	2	2	2	2	2	0	2	1	2	2	2	2	2	2	1	1	1	1	2	2	2	1	2	1	1	1	0	1	1	1	1	1	1	1	1
A0A075B6K4	A0A075B6K4		IGLV3-10	1	4	4	3	2	4	4	4	4	3	3	2	2	4	4	3	2	3	2	3	1	3	2	2	3	2	1	2	1	1	4	1	1	2	2	4	4	4	4	3	3	2	2	4	4	3
A0A075B6R2	A0A075B6R2		IGHV4-4	1	2	1	1	1	1	2	1	1	2	1	2	2	1	2	1	1	1	1	1	1	1	1	2	1	2	2	1	1	1	1	0	1	0	0	0	1	0	0	1	0	1	1	0	1	0
A0A075B6S5;A0A0C4DH69	A0A075B6S5;A0A0C4DH69		IGKV1-27;IGKV1-9	2	2	1	1	1	1	1	1	1	2	1	1	1	1	1	1	1	1	1	1	1	1	1	1	1	1	1	0	1	1	1	1	1	0	0	0	0	0	0	1	0	0	0	0	0	0
A0A087WSX0	A0A087WSX0		IGLV5-45	1	1	1	1	1	1	1	0	0	1	0	0	1	1	0	0	0	1	0	0	0	0	0	0	0	0	0	0	1	0	0	0	0	1	1	1	1	0	0	1	0	0	1	1	0	0
A0A087WSY4	A0A087WSY4		IGHV4-31	1	2	1	1	1	1	1	1	1	1	1	1	1	1	1	1	1	1	1	1	1	1	2	1	1	1	1	1	1	1	1	0	1	0	0	0	0	0	0	0	0	0	0	0	0	0
A0A087WSY6	A0A087WSY6		IGKV3D-15	1	2	2	1	2	2	2	2	2	2	2	2	2	2	2	2	2	2	2	2	2	2	2	2	2	2	2	2	2	2	2	2	2	2	2	2	2	2	2	2	2	2	2	2	2	2
A0A0A0MS14	A0A0A0MS14		IGHV1-45	1	1	1	1	0	0	0	0	0	0	0	0	1	0	0	0	0	0	0	0	0	1	1	0	0	0	0	0	0	0	0	0	1	0	0	0	0	0	0	0	0	0	1	0	0	0
A0A0A0MS15	A0A0A0MS15		IGHV3-49	1	7	4	3	6	4	7	5	4	6	6	6	7	6	5	6	6	5	6	7	6	7	6	5	5	6	5	3	5	6	5	4	5	5	3	1	4	2	1	3	3	3	4	3	2	3
A0A0A0MT36	A0A0A0MT36		IGKV6D-21	1	1	1	1	1	1	1	1	0	1	1	1	1	0	1	1	1	0	1	1	1	1	1	1	0	1	1	1	1	0	1	1	1	1	1	1	1	1	0	1	1	1	1	0	1	1
A0A0B4J1U3	A0A0B4J1U3		IGLV1-36	1	2	2	2	1	2	0	1	0	1	2	0	1	2	1	0	0	1	0	0	2	1	1	0	0	0	0	0	0	0	0	0	0	0	1	2	0	1	0	1	2	0	1	2	1	0
A0A0B4J1U7	A0A0B4J1U7		IGHV6-1	1	2	2	2	1	2	1	2	2	2	2	2	2	2	1	2	2	2	1	2	1	1	2	2	2	2	1	1	1	1	1	1	2	1	1	2	1	2	2	2	2	2	2	2	1	2
A0A0B4J1V0	A0A0B4J1V0		IGHV3-15	1	10	5	5	7	9	7	7	9	9	9	8	10	9	9	7	7	7	8	10	9	7	10	8	7	8	7	7	9	7	7	6	5	7	2	4	2	2	4	4	4	3	5	4	4	2
A0A0B4J1V2	A0A0B4J1V2		IGHV2-26	1	2	2	2	2	2	2	2	2	2	2	2	2	2	2	2	2	2	2	2	2	2	1	2	2	2	2	1	2	2	2	1	2	2	2	2	2	2	2	2	2	2	2	2	2	2
A0A0B4J1X5	A0A0B4J1X5		IGHV3-74	1	10	9	4	7	6	6	6	7	7	8	7	6	7	6	8	7	7	7	8	5	5	7	6	6	8	4	4	6	7	7	6	5	6	6	5	5	5	6	6	7	6	5	6	5	7
A0A0B4J1X8	A0A0B4J1X8		IGHV3-43	1	5	2	2	4	5	5	4	3	4	3	5	3	4	5	4	3	3	2	3	3	2	4	2	4	2	3	2	2	2	3	2	3	3	2	2	2	2	0	1	0	2	1	1	2	2
A0A0B4J1Y8	A0A0B4J1Y8		IGLV9-49	1	1	1	1	0	1	1	0	0	0	0	0	0	1	0	0	0	0	0	0	1	0	1	0	0	0	0	0	0	0	1	0	0	0	0	1	1	0	0	0	0	0	0	1	0	0
A0A0B4J1Y9	A0A0B4J1Y9		IGHV3-72	1	11	11	6	7	6	7	7	6	6	9	8	9	6	6	7	7	8	7	6	6	6	6	7	7	6	7	5	6	8	8	6	5	6	7	6	7	7	6	6	9	8	9	6	6	7
P0DP09;A0A0B4J2D9	P0DP09;A0A0B4J2D9		IGKV1D-13	2	1	1	1	0	1	1	0	0	0	0	1	0	0	0	1	0	0	0	0	0	1	0	1	0	0	0	0	0	0	1	0	0	0	0	1	1	0	0	0	0	1	0	0	0	1
A0A0C4DH24	A0A0C4DH24		IGKV6-21	1	1	1	1	1	0	1	1	1	1	1	1	0	1	1	1	1	1	1	1	1	1	1	1	0	0	1	0	1	1	1	1	1	1	1	0	1	1	1	1	1	1	0	1	1	1
A0A0C4DH25	A0A0C4DH25		IGKV3D-20	1	3	1	1	3	3	3	3	3	3	3	3	3	3	3	3	3	3	3	3	3	3	3	3	3	3	3	3	3	3	3	3	3	3	1	1	1	1	1	1	1	1	1	1	1	1
A0A0C4DH29	A0A0C4DH29		IGHV1-3	1	3	3	2	1	1	1	1	1	2	1	1	2	2	1	1	1	1	1	1	1	1	1	1	1	1	1	1	1	1	1	1	2	1	1	1	1	1	1	2	1	1	2	2	1	1
A0A0C4DH31	A0A0C4DH31		IGHV1-18	1	4	3	3	3	3	3	3	3	4	3	3	4	4	3	3	3	3	3	3	2	2	3	3	3	3	3	2	3	3	3	3	3	2	2	2	2	2	2	3	2	2	3	3	2	2
A0A0C4DH33	A0A0C4DH33		IGHV1-24	1	2	2	2	1	1	1	1	1	1	1	0	2	1	1	1	1	1	0	1	0	0	1	0	1	0	0	0	1	1	0	0	0	0	1	1	1	1	1	1	1	0	2	1	1	1
A0A0C4DH38	A0A0C4DH38		IGHV5-51	1	5	5	3	2	3	3	2	3	3	3	3	5	4	3	3	3	3	2	2	5	2	4	4	2	3	3	3	2	2	2	2	4	1	2	3	3	2	3	3	3	3	5	4	3	3
A0A0C4DH67	A0A0C4DH67		IGKV1-8	1	2	2	1	1	1	1	1	1	1	1	1	2	1	1	1	1	1	1	1	2	2	1	1	1	1	1	0	1	1	1	1	2	0	1	1	1	1	1	1	1	1	2	1	1	1
A0A0C4DH68	A0A0C4DH68		IGKV2-24	1	3	3	3	1	1	1	1	1	2	2	2	2	3	2	2	2	2	2	3	3	0	2	2	1	3	2	1	2	2	2	2	2	2	1	1	1	1	1	2	2	2	2	3	2	2
A0A0G2JS06	A0A0G2JS06			1	1	1	1	1	1	0	1	1	1	1	1	1	1	0	1	1	0	0	0	0	1	1	1	1	0	1	0	1	1	1	0	1	0	1	1	0	1	1	1	1	1	1	1	0	1
A0A0J9YXX1	A0A0J9YXX1			1	3	1	1	3	3	3	2	3	3	3	2	3	3	2	3	3	2	3	3	3	3	3	3	3	3	3	3	3	2	3	3	3	2	1	1	1	0	1	1	1	0	1	1	0	1
A2NJV5;A0A0A0MRZ7;A0A075B6S2	A2NJV5;A0A0A0MRZ7;A0A075B6S2		IGKV A18;IGKV2D-26;IGKV2D-29	3	3	2	2	2	2	2	2	2	2	2	2	3	1	2	2	2	2	2	2	2	2	1	2	2	2	2	1	2	2	1	1	2	2	1	1	1	1	1	1	1	1	2	1	1	1
P0DOY3	P0DOY3			1	16	16	2	15	16	16	16	16	15	15	14	16	15	16	14	16	14	15	14	12	15	16	11	16	14	14	12	16	16	16	16	14	15	2	2	1	0	0	3	1	2	1	1	1	1
P0DP01	P0DP01			1	2	1	1	2	1	2	2	2	2	2	2	2	2	2	2	2	2	1	1	1	1	1	1	2	1	1	1	1	2	1	1	2	2	12	9	9	13	7	5	11	12	8	8	11	9
P0DP02;A0A075B6Q5	P0DP02			2	7	1	1	5	6	6	5	7	6	7	6	5	7	6	6	6	5	3	5	6	4	7	5	5	5	4	5	5	5	6	3	5	5	9	10	1	0	4	12	1	9	5	5	5	5
[truncated: 144 more columns]

## Sheet: S2
Supplemental table 2. Complete peptide report for proteomics. Unprocessed MaxQuant output. RA1-10, rheumatoid arthritis cohort; PsA1-10, psoriatic arthritis cohort; C1-10, control cohort.
Sequence	Start position	End position	Protein IDs	Gene names	Protein names	Mass	Charges	PEP	Score	Oxidation (M) site IDs	Intensity RA1	Intensity RA2	Intensity RA3	Intensity RA4	Intensity RA5	Intensity RA6	Intensity RA7	Intensity RA8	Intensity RA9	Intensity RA10	Intensity PsA1	Intensity PsA2	Intensity PsA3	Intensity PsA4	Intensity PsA5	Intensity PsA6	Intensity PsA7	Intensity PsA8	Intensity PsA9	Intensity PsA10	Intensity C1	Intensity C2	Intensity C3	Intensity C4	Intensity C5	Intensity C6	Intensity C7	Intensity C8	Intensity C9	Intensity C10
GDREQLLQR	2	10	Q04917	YWHAH	14-3-3 protein eta	1113.59	2	0.00030693	116.52		0	0	0	0	0	8017900	0	0	0	0	0	0	0	3810600	0	0	3445300	0	0	4777800	6543600	8093700	5133700	0	2804800	3635800	6853900	0	6340700	11918000
NLLSVAYK	42	49	Q04917;P31947-2;P62258-2;P31946-2;P27348;P31946;P31947;P62258;P63104	YWHAH;SFN;YWHAE;YWHAB;YWHAQ;YWHAZ	14-3-3 protein eta;14-3-3 protein sigma;14-3-3 protein epsilon;14-3-3 protein beta/alpha;14-3-3 protein beta/alpha, N-terminally processed;14-3-3 protein theta;14-3-3 protein zeta/delta	906.517	1;2	0.0034655	106.42		25566000	35125000	7797600	0	0	11307000	0	43599000	20448000	0	22729000	0	0	0	2391800	4020500	38351000	17012000	0	32608000	25051000	56451000	83491000	20670000	16278000	14777000	23724000	37243000	51647000	92442000
FLIPNASQAESK	104	115	P63104;P63104-2	YWHAZ	14-3-3 protein zeta/delta	1303.68	2	0.0078675	62.528		15409000	0	0	0	0	0	0	0	0	0	0	0	0	0	0	0	0	0	0	0	0	0	13460000	0	0	0	0	0	0	13012000
MDKNELVQK	1	9	P63104	YWHAZ	14-3-3 protein zeta/delta	1103.56	2	7.1126e-05	137.95		8493700	12254000	8381000	0	0	13786000	2785800	0	18835000	5783000	0	5404800	0	6300700	0	0	12256000	0	0	10667000	22096000	15871000	9314400	0	9988600	7217500	15568000	0	19979000	25480000
SVTEQGAELSNEER	28	41	P63104	YWHAZ	14-3-3 protein zeta/delta	1547.71	2	0.0005707	68.481		0	0	0	0	0	0	0	0	0	0	0	0	0	0	0	0	0	0	0	0	0	0	3822600	0	0	962830	0	0	0	0
IVDVRPTLVLVEK	742	754	Q9Y2I7	PIKFYVE	1-phosphatidylinositol 3-phosphate 5-kinase	1479.9	2;3	0.00094375	51.073		371890000	462900000	3312200000	559770000	1957300000	1110900000	218770000	56719000	27066000	0	22179000	297830000	566710000	1989600000	191860000	559960000	0	33229000	122080000	0	2855100000	161300000	125030000	37076000	23061000	384430000	497960000	329750000	73856000	703710000
RIILLVK	57	63	P52209-2;P52209	PGD	6-phosphogluconate dehydrogenase, decarboxylating	853.611	2	0.03655	76.035		0	0	0	0	0	0	0	0	0	0	0	0	0	0	0	0	0	0	0	0	0	0	0	0	0	0	0	0	0	0
TIFQGIAAK	142	150	P52209-2;P52209	PGD	6-phosphogluconate dehydrogenase, decarboxylating	947.544	2	0.055003	54.539		27868000	0	0	0	0	13236000	0	0	0	0	0	0	0	4734200	0	0	9812800	0	7247600	0	0	0	0	0	0	0	14432000	0	0	0
VGTGEPCCDWVGDEGAGHFVK	151	171	P52209-2;P52209	PGD	6-phosphogluconate dehydrogenase, decarboxylating	2275.96	3	0.027398	29.61		7643300	0	0	0	0	6937200	0	0	0	0	0	0	0	0	0	0	0	0	0	0	0	0	0	0	0	0	0	0	0	0
AFQVWSDVTPLR	71	82	P08253-2;P08253-3;P08253	MMP2	72 kDa type IV collagenase;PEX	1417.74	2	2.7942e-05	123.84		11558000	10596000	21002000	0	7672500	10639000	0	10154000	11349000	9735200	0	13631000	12339000	9301500	0	9265500	0	0	7539500	0	21603000	0	0	0	0	0	0	17851000	0	14091000
IIGYTPDLDPETVDDAFAR	52	70	P08253-2;P08253-3;P08253	MMP2	72 kDa type IV collagenase;PEX	2107.01	2	5.6149e-05	100.35		0	0	0	0	0	6051100	0	0	0	0	12747000	0	8812400	0	0	9997200	0	0	6865800	0	11587000	0	0	22731000	0	15693000	6117900	6424900	18980000	7135300
TYIFAGDKFWR	504	514	P08253-2;P08253-3;P08253	MMP2	72 kDa type IV collagenase;PEX	1402.7	3	0.0017217	68.83		10599000	8450500	0	9435700	4926400	5252900	5144800	9134500	8406600	9444600	8213700	9432400	8524600	2738200	2306100	7445600	3109800	6478800	4748300	0	11377000	0	11497000	0	0	0	4212800	16037000	0	13929000
VDAAFNWSK	492	500	P08253-2;P08253-3;P08253	MMP2	72 kDa type IV collagenase;PEX	1036.5	2	0.080179	66.758		0	0	0	0	0	0	0	0	0	0	0	0	0	0	0	0	0	0	0	0	0	0	0	0	0	0	0	0	0	0
WDKNQITYR	43	51	P08253-2;P08253-3;P08253	MMP2	72 kDa type IV collagenase;PEX	1222.61	3	0.010828	55.261		25635000	13811000	8438200	18291000	4000600	3231400	4491000	3490300	32469000	23981000	12483000	5614400	5407500	2883700	2006600	2738300	11769000	2592300	2226500	20952000	21714000	16761000	17806000	16701000	8556500	1289300	8293700	6712500	4987300	6724400
YPIEHGIITNWDDMEKIWHHTFYNELR	71	97	P68133;P68032	ACTA1;ACTC1	Actin, alpha skeletal muscle;Actin, alpha cardiac muscle 1	3456.64	4;5	2.5278e-93	211.37		115260000	81398000	18440000	0	0	4973500	0	39801000	17516000	0	22540000	0	9415400	6945300	0	13265000	63071000	0	0	98375000	0	56581000	98487000	29275000	32420000	19733000	43681000	16089000	88622000	8783300
YPIEHGIITNWDDMEK	71	86	P68133;P68032;P63267;P62736	ACTA1;ACTC1;ACTG2;ACTA2	Actin, alpha skeletal muscle;Actin, alpha cardiac muscle 1;Actin, gamma-enteric smooth muscle;Actin, aortic smooth muscle	1959.9	3	0.024483	32.956		0	0	0	0	0	0	0	0	0	29707000	0	0	0	0	0	0	25721000	0	0	45086000	0	0	44985000	0	0	0	0	0	26252000	0
DDDIAALVVDNGSGMCK	2	18	P60709	ACTB	Actin, cytoplasmic 1;Actin, cytoplasmic 1, N-terminally processed	1778.78	2	7.5844e-28	168.1	179	10400000	22397000	0	0	4935600	40262000	0	0	0	0	0	0	11418000	21599000	4439700	15752000	13713000	0	0	0	19275000	0	0	0	0	0	20712000	0	0	0
DLYANTVLSGGTTMYPGIADR	292	312	P60709;P63261	ACTB;ACTG1	Actin, cytoplasmic 1;Actin, cytoplasmic 1, N-terminally processed;Actin, cytoplasmic 2;Actin, cytoplasmic 2, N-terminally processed	2214.06	2	7.5592e-19	142.04		0	15273000	0	0	0	0	0	10200000	0	0	0	0	0	0	0	0	14645000	0	0	31133000	0	0	19611000	0	0	0	0	0	18584000	0
GYSFTTTAER	197	206	P60709;P63261	ACTB;ACTG1	Actin, cytoplasmic 1;Actin, cytoplasmic 1, N-terminally processed;Actin, cytoplasmic 2;Actin, cytoplasmic 2, N-terminally processed	1131.52	2	6.6964e-06	120.76		0	31734000	0	0	0	4715900	9643200	65171000	62065000	0	0	0	16660000	9091300	3740800	0	188740000	0	8668400	208540000	0	53023000	88569000	25487000	0	21303000	9110100	30611000	210590000	22759000
GYSFTTTAEREIVR	197	210	P60709;P63261	ACTB;ACTG1	Actin, cytoplasmic 1;Actin, cytoplasmic 1, N-terminally processed;Actin, cytoplasmic 2;Actin, cytoplasmic 2, N-terminally processed	1628.82	2;3	6.3213e-05	97.631		27451000	28820000	0	9460800	0	6094700	14926000	23759000	30729000	40753000	17654000	0	13480000	0	4400900	6103800	114760000	11131000	5516200	118280000	0	54064000	102070000	12196000	20391000	24645000	0	14135000	80592000	0
KDLYANTVLSGGTTMYPGIADR	291	312	P60709;P63261	ACTB;ACTG1	Actin, cytoplasmic 1;Actin, cytoplasmic 1, N-terminally processed;Actin, cytoplasmic 2;Actin, cytoplasmic 2, N-terminally processed	2342.16	3	0.00033494	30.628		0	0	0	0	0	0	0	0	0	0	0	0	0	0	0	0	0	0	0	0	0	0	0	0	0	0	0	0	0	0
MTQIMFETFNTPAMYVAIQAVLSLYASGR	119	147	P60709;P63261	ACTB;ACTG1	Actin, cytoplasmic 1;Actin, cytoplasmic 1, N-terminally processed;Actin, cytoplasmic 2;Actin, cytoplasmic 2, N-terminally processed	3252.6	3	3.7439e-06	34.624		0	0	0	0	0	0	0	0	0	0	0	0	0	0	0	0	0	0	0	0	0	0	0	0	0	0	0	0	0	0
TTGIVMDSGDGVTHTVPIYEGYALPHAILR	148	177	P60709;P63261	ACTB;ACTG1	Actin, cytoplasmic 1;Actin, cytoplasmic 1, N-terminally processed;Actin, cytoplasmic 2;Actin, cytoplasmic 2, N-terminally processed	3182.61	3;4	3.6692e-11	87.857	180	0	8326400	0	0	0	0	0	6916700	0	0	0	0	0	0	0	0	15845000	0	0	64943000	0	0	0	0	0	0	0	0	0	0
VAPEEHPVLLTEAPLNPK	96	113	P60709;P63261	ACTB;ACTG1	Actin, cytoplasmic 1;Actin, cytoplasmic 1, N-terminally processed;Actin, cytoplasmic 2;Actin, cytoplasmic 2, N-terminally processed	1953.06	2;3	7.2123e-17	212.24		274450000	269480000	121110000	38263000	45960000	138740000	120820000	237990000	152910000	165230000	206380000	101090000	92259000	48545000	73798000	98676000	392810000	58134000	131490000	438340000	74071000	182110000	323040000	85657000	124220000	160420000	226690000	144520000	310610000	149380000
DSYVGDEAQSK	51	61	P60709;P63261;P68133;P68032;P63267;P62736	ACTB;ACTG1;ACTA1;ACTC1;ACTG2;ACTA2	Actin, cytoplasmic 1;Actin, cytoplasmic 1, N-terminally processed;Actin, cytoplasmic 2;Actin, cytoplasmic 2, N-terminally processed;Actin, alpha skeletal muscle;Actin, alpha cardiac muscle 1;Actin, gamma-enteric smooth muscle;Actin, aortic smooth muscle	1197.52	2	0.016991	54.343		6112900	7308100	0	0	0	0	2870400	9483600	13084000	3638200	5181900	3666800	6968700	5751600	3187900	5371700	16489000	3090300	2895100	25392000	0	10652000	4738800	0	3729200	0	11292000	0	15089000	3425600
DSYVGDEAQSKR	51	62	P60709;P63261;P68133;P68032;P63267;P62736	ACTB;ACTG1;ACTA1;ACTC1;ACTG2;ACTA2	Actin, cytoplasmic 1;Actin, cytoplasmic 1, N-terminally processed;Actin, cytoplasmic 2;Actin, cytoplasmic 2, N-terminally processed;Actin, alpha skeletal muscle;Actin, alpha cardiac muscle 1;Actin, gamma-enteric smooth muscle;Actin, aortic smooth muscle	1353.62	2;3	0.00033875	95.417		11568000	23812000	3784100	1376600	5090000	30237000	0	21960000	29375000	7241900	12937000	10354000	10325000	11019000	7003300	10598000	45401000	0	4278500	66974000	13133000	36554000	12570000	2745200	8986700	7206600	15236000	4348700	43835000	9714900
EITALAPSTMK	316	326	P60709;P63261;P63267-2;P68133;P68032;P63267;P62736	ACTB;ACTG1;ACTG2;ACTA1;ACTC1;ACTA2	Actin, cytoplasmic 1;Actin, cytoplasmic 1, N-terminally processed;Actin, cytoplasmic 2;Actin, cytoplasmic 2, N-terminally processed;Actin, gamma-enteric smooth muscle;Actin, alpha skeletal muscle;Actin, alpha cardiac muscle 1;Actin, aortic smooth muscle	1160.61	2	2.335e-05	109.16		96509000	81098000	0	0	0	56414000	0	45758000	14483000	55832000	46262000	13492000	18858000	23856000	0	0	124950000	0	16321000	97821000	73865000	41529000	83730000	28146000	32400000	7754600	41527000	28820000	81961000	25011000
MQKEITALAPSTMK	313	326	P60709;P63261;P63267-2;P68133;P68032;P63267;P62736	ACTB;ACTG1;ACTG2;ACTA1;ACTC1;ACTA2	Actin, cytoplasmic 1;Actin, cytoplasmic 1, N-terminally processed;Actin, cytoplasmic 2;Actin, cytoplasmic 2, N-terminally processed;Actin, gamma-enteric smooth muscle;Actin, alpha skeletal muscle;Actin, alpha cardiac muscle 1;Actin, aortic smooth muscle	1547.81	2;3	1.1272e-09	143.46		4560900	110340000	0	0	0	45261000	0	0	10400000	0	0	0	0	0	15177000	18373000	0	0	0	0	14882000	0	0	0	0	0	60540000	0	0	34973000
LDLAGRDLTDYLMK	178	191	P60709;P63261;P63267-2;Q562R1;P68133;P68032;P63267;P62736	ACTB;ACTG1;ACTG2;ACTBL2;ACTA1;ACTC1;ACTA2	Actin, cytoplasmic 1;Actin, cytoplasmic 1, N-terminally processed;Actin, cytoplasmic 2;Actin, cytoplasmic 2, N-terminally processed;Actin, gamma-enteric smooth muscle;Beta-actin-like protein 2;Actin, alpha skeletal muscle;Actin, alpha cardiac muscle 1;Actin, aortic smooth muscle	1622.83	2;3	7.8364e-05	113.37		45157000	61125000	15850000	0	3046300	13472000	20790000	116240000	40975000	39060000	36889000	15064000	23917000	4694500	13071000	15398000	99588000	25838000	7493000	86544000	16758000	59328000	106550000	15130000	58765000	51628000	56258000	63692000	152550000	50334000
HQGVMVGMGQK	40	50	P60709;P63261;Q562R1;P68133;P68032;P63267;P62736	ACTB;ACTG1;ACTBL2;ACTA1;ACTC1;ACTG2;ACTA2	Actin, cytoplasmic 1;Actin, cytoplasmic 1, N-terminally processed;Actin, cytoplasmic 2;Actin, cytoplasmic 2, N-terminally processed;Beta-actin-like protein 2;Actin, alpha skeletal muscle;Actin, alpha cardiac muscle 1;Actin, gamma-enteric smooth muscle;Actin, aortic smooth muscle	1170.56	2	7.3177e-13	193.1		24288000	4828800	1838200	0	0	10811000	1380500	35643000	4170400	2676900	2640100	0	2081400	1327800	0	2168600	35681000	1211900	0	69283000	12566000	24399000	25202000	846680	1346600	888480	21415000	7421800	39698000	2043000
EKLCYVALDFEQEMATAASSSSLEK	214	238	P60709;P63261;Q6S8J3	ACTB;ACTG1;POTEE	Actin, cytoplasmic 1;Actin, cytoplasmic 1, N-terminally processed;Actin, cytoplasmic 2;Actin, cytoplasmic 2, N-terminally processed;POTE ankyrin domain family member E	2806.3	3	0.0012018	26.202		0	0	0	0	0	0	0	0	0	0	0	0	0	0	0	0	7164800	0	0	0	0	0	0	0	0	0	0	0	0	0
LCYVALDFEQEMATAASSSSLEK	216	238	P60709;P63261;Q6S8J3	ACTB;ACTG1;POTEE	Actin, cytoplasmic 1;Actin, cytoplasmic 1, N-terminally processed;Actin, cytoplasmic 2;Actin, cytoplasmic 2, N-terminally processed;POTE ankyrin domain family member E	2549.17	2;3	0.00064896	81.477		0	10182000	0	0	0	0	0	5279300	9285300	0	0	0	0	0	0	0	19955000	0	0	41419000	0	0	12871000	0	0	0	0	0	0	0
AGFAGDDAPR	19	28	P60709;P63261;Q6S8J3;A5A3E0;P63267-2;P0CG38;P68133;P68032;P63267;P62736	ACTB;ACTG1;POTEE;POTEF;ACTG2;POTEI;ACTA1;ACTC1;ACTA2	Actin, cytoplasmic 1;Actin, cytoplasmic 1, N-terminally processed;Actin, cytoplasmic 2;Actin, cytoplasmic 2, N-terminally processed;POTE ankyrin domain family member E;POTE ankyrin domain family member F;Actin, gamma-enteric smooth muscle;POTE ankyrin domain family member I;Actin, alpha skeletal muscle;Actin, alpha cardiac muscle 1;Actin, aortic smooth muscle	975.441	2	0.0011688	89.08		216600000	214130000	71643000	19694000	42832000	353330000	70286000	231860000	201980000	66954000	129860000	99308000	206060000	260220000	87425000	138900000	311430000	43970000	56328000	335730000	179680000	130900000	111510000	0	59791000	85099000	299060000	129240000	413980000	153380000
AVFPSIVGRPR	29	39	P60709;P63261;Q6S8J3;A5A3E0;P63267-2;P0CG38;P68133;P68032;P63267;P62736	ACTB;ACTG1;POTEE;POTEF;ACTG2;POTEI;ACTA1;ACTC1;ACTA2	Actin, cytoplasmic 1;Actin, cytoplasmic 1, N-terminally processed;Actin, cytoplasmic 2;Actin, cytoplasmic 2, N-terminally processed;POTE ankyrin domain family member E;POTE ankyrin domain family member F;Actin, gamma-enteric smooth muscle;POTE ankyrin domain family member I;Actin, alpha skeletal muscle;Actin, alpha cardiac muscle 1;Actin, aortic smooth muscle	1197.7	2;3	6.7857e-08	173.37		567710000	478880000	170550000	25642000	62534000	454030000	97216000	444480000	107370000	149390000	346900000	74176000	163500000	185990000	56028000	125350000	485290000	82393000	55925000	316150000	314470000	255630000	296810000	98303000	138870000	105390000	478990000	328680000	339810000	397460000
SYELPDGQVITIGNER	239	254	P60709;P63261;Q6S8J3;A5A3E0;P63267-2;Q9BYX7;Q562R1;P68133;P68032;P63267;P62736	ACTB;ACTG1;POTEE;POTEF;ACTG2;POTEKP;ACTBL2;ACTA1;ACTC1;ACTA2	Actin, cytoplasmic 1;Actin, cytoplasmic 1, N-terminally processed;Actin, cytoplasmic 2;Actin, cytoplasmic 2, N-terminally processed;POTE ankyrin domain family member E;POTE ankyrin domain family member F;Actin, gamma-enteric smooth muscle;Putative beta-actin-like protein 3;Putative beta-actin-like protein 3, N-terminally processed;Beta-actin-like protein 2;Actin, alpha skeletal muscle;Actin, alph…	1789.88	2	1.1091e-29	159.18		127050000	158330000	29042000	0	0	95314000	44739000	124740000	88509000	68127000	74921000	35410000	49399000	49734000	31638000	44069000	146960000	24716000	35194000	112700000	0	57851000	84195000	33872000	0	41617000	108870000	57633000	106520000	68367000
RGILTLK	62	68	P60709;P63261;Q6S8J3;A5A3E0;P0CG38;P68133;P68032;P63267;P62736	ACTB;ACTG1;POTEE;POTEF;POTEI;ACTA1;ACTC1;ACTG2;ACTA2	Actin, cytoplasmic 1;Actin, cytoplasmic 1, N-terminally processed;Actin, cytoplasmic 2;Actin, cytoplasmic 2, N-terminally processed;POTE ankyrin domain family member E;POTE ankyrin domain family member F;POTE ankyrin domain family member I;Actin, alpha skeletal muscle;Actin, alpha cardiac muscle 1;Actin, gamma-enteric smooth muscle;Actin, aortic smooth muscle	799.528	2	0.067771	67.464		0	0	0	0	0	0	0	0	0	0	0	0	0	0	0	0	0	0	0	0	0	0	0	0	0	0	0	0	0	0
IWHHTFYNELR	85	95	P60709;P63261;Q6S8J3;A5A3E0;P0CG38;Q9BYX7;P68133;P68032	ACTB;ACTG1;POTEE;POTEF;POTEI;POTEKP;ACTA1;ACTC1	Actin, cytoplasmic 1;Actin, cytoplasmic 1, N-terminally processed;Actin, cytoplasmic 2;Actin, cytoplasmic 2, N-terminally processed;POTE ankyrin domain family member E;POTE ankyrin domain family member F;POTE ankyrin domain family member I;Putative beta-actin-like protein 3;Putative beta-actin-like protein 3, N-terminally processed;Actin, alpha skeletal muscle;Actin, alpha cardiac muscle 1	1514.74	2;3	1.6912e-06	118.28		35419000	19704000	0	0	0	14997000	0	18645000	18492000	22598000	16061000	0	0	0	0	0	39602000	0	0	111620000	0	33976000	74621000	41320000	0	0	28272000	0	76632000	0
QEYDESGPSIVHR	360	372	P60709;P63261;Q6S8J3;A5A3E0;P0CG38;Q9BYX7	ACTB;ACTG1;POTEE;POTEF;POTEI;POTEKP	Actin, cytoplasmic 1;Actin, cytoplasmic 1, N-terminally processed;Actin, cytoplasmic 2;Actin, cytoplasmic 2, N-terminally processed;POTE ankyrin domain family member E;POTE ankyrin domain family member F;POTE ankyrin domain family member I;Putative beta-actin-like protein 3;Putative beta-actin-like protein 3, N-terminally processed	1515.7	3	0.014982	54.764		0	0	0	0	0	0	0	0	0	0	0	0	0	0	0	0	12584000	0	0	15310000	0	0	9896700	0	0	0	3549100	0	0	0
QEYDESGPSIVHRK	360	373	P60709;P63261;Q6S8J3;A5A3E0;P0CG38;Q9BYX7	ACTB;ACTG1;POTEE;POTEF;POTEI;POTEKP	Actin, cytoplasmic 1;Actin, cytoplasmic 1, N-terminally processed;Actin, cytoplasmic 2;Actin, cytoplasmic 2, N-terminally processed;POTE ankyrin domain family member E;POTE ankyrin domain family member F;POTE ankyrin domain family member I;Putative beta-actin-like protein 3;Putative beta-actin-like protein 3, N-terminally processed	1643.79	3	0.068004	37.993		8109800	2975000	0	0	0	5672300	0	0	0	0	0	0	0	0	0	0	8226100	0	0	13856000	0	0	0	0	0	0	0	0	0	0
AGRLPACVVDCGTGYTK	2	18	P61158	ACTR3	Actin-related protein 3	1823.87	2	1.5598e-25	112.3		0	0	0	0	0	4355300	0	0	0	0	0	0	0	0	0	0	0	0	0	0	0	0	0	0	0	0	0	0	0	0
DITYFIQQLLR	199	209	P61158;Q9C0K3;Q9P1U1-2;Q9P1U1-3;Q9P1U1	ACTR3;ACTR3C;ACTR3B	Actin-related protein 3;Actin-related protein 3C;Actin-related protein 3B	1408.77	2	4.2444e-15	160.53		9881600	7094200	0	0	0	0	0	8892800	0	2443200	7624800	0	0	0	0	0	18788000	0	0	13519000	0	2060300	11032000	0	1931400	1522600	4267200	5820300	9657800	5053300
LAPVPFFSLLQYE	168	180	P07741	APRT	Adenine phosphoribosyltransferase	1522.81	2	0.00079524	58.398		0	3006400	0	0	0	0	0	0	0	0	0	0	0	0	0	0	0	0	0	3458100	0	2085200	0	0	0	3236000	5840300	3765000	0	11176000
GQLVPLETVLDMLR	64	77	P00568	AK1	Adenylate kinase isoenzyme 1	1582.88	2	0.00028169	112.72		0	0	0	0	0	0	0	0	0	0	0	0	0	0	0	0	0	0	0	0	0	6427100	3521100	2949700	0	0	0	0	0	0
AGAAPYVQAFDSLLAGPVAEYLK	38	60	Q01518	CAP1	Adenylyl cyclase-associated protein 1	2350.22	3	0.00068475	38.512		0	0	0	0	0	0	0	0	0	0	0	0	0	0	0	0	0	0	0	0	0	0	17368000	0	0	0	3464000	0	0	7613200
LGLVFDDVVGIVEIINSKDVK	378	398	Q01518;Q01518-2	CAP1	Adenylyl cyclase-associated protein 1	2271.27	3	0.00018373	43.068		0	0	0	0	0	0	0	0	0	0	0	0	0	0	0	0	0	0	0	1787800	0	0	4090800	0	0	0	6394500	0	0	0
AESPEVCFNEESPK	583	596	P43652	AFM	Afamin	1621.69	2	0.00012292	121.45		0	0	0	0	0	0	0	0	15011000	0	0	0	0	0	0	0	16368000	5751600	0	21359000	0	0	0	19754000	0	0	0	0	0	0
AESPEVCFNEESPKIGN	583	599	P43652	AFM	Afamin	1905.84	2	0.00077971	76.378		0	0	0	0	0	0	0	0	0	0	0	0	0	0	0	0	0	0	0	0	0	0	0	0	0	0	0	0	0	0
CMADKTLPECSKLPNNVLQEK	77	97	P43652	AFM	Afamin	2474.2	4	0.013659	22.866		0	0	0	0	4937500	0	0	0	0	0	0	0	0	0	0	15397000	0	0	0	0	0	0	0	0	0	0	0	0	0	0
CQAYESNRESLLNHFLYEVAR	148	168	P43652	AFM	Afamin	2598.23	3	0.00028762	44.916		0	0	0	5773100	0	0	0	0	0	0	0	0	0	0	0	0	0	0	0	0	0	0	0	0	0	0	0	0	0	0
DADPDTFFAK	344	353	P43652	AFM	Afamin	1125.5	2	0.047711	52.6		115190000	917340000	240210000	0	0	0	103440000	502240000	353180000	638330000	337270000	486730000	0	317630000	0	338840000	452940000	356340000	342290000	337720000	0	0	21220000	0	19074000	0	0	30801000	0	0
DGLKYHYLIR	425	434	P43652	AFM	Afamin	1276.69	3	0.0020648	64.121		64872000	53434000	107160000	97122000	55113000	25188000	59572000	47258000	35840000	32105000	61241000	53337000	63846000	26385000	33676000	103560000	27052000	42835000	29546000	0	46104000	50050000	37427000	50652000	79488000	44938000	62217000	66042000	64491000	94988000
ESLLNHFLYEVAR	156	168	P43652	AFM	Afamin	1589.82	2;3	8.8203e-06	100.69		18152000	25442000	7614500	43904000	6632200	0	9501100	12299000	22841000	34631000	13845000	5518400	5454800	0	7808500	8070700	32101000	36429000	5852800	51610000	0	20193000	43111000	114140000	29503000	12268000	6121200	0	28869000	7906700
FIEDNIEYITIIAFAQYVQEATFEEMEKLVK	38	68	P43652	AFM	Afamin	3723.86	3	9.6011e-05	22.855		0	0	0	0	0	0	0	0	0	3539000	0	0	0	0	0	0	0	0	2221300	0	0	0	0	0	3641200	0	0	0	0	0
FLVNLVK	550	556	P43652;CON__REFSEQ:XP_585019	AFM	Afamin	831.522	2	0.026408	89.673		191460000	154360000	183980000	218860000	114420000	46115000	126980000	131400000	174270000	150880000	135900000	101980000	100860000	69554000	92908000	184250000	136680000	213720000	85914000	116170000	118930000	88972000	144890000	267930000	136390000	86006000	103270000	222250000	151330000	317520000
FTDSENVCQER	333	343	P43652	AFM	Afamin	1383.57	2	9.5868e-16	174.87		0	0	0	0	0	0	0	0	13605000	5714600	0	3356200	0	0	0	3254400	0	0	0	21016000	0	0	0	8075500	0	0	0	0	12277000	0
FTFEYSR	354	360	P43652	AFM	Afamin	948.434	2	0.011269	166.05		245050000	192190000	279420000	405510000	110340000	61724000	232490000	276860000	333440000	249860000	207730000	246800000	239550000	135960000	216850000	318400000	256280000	377130000	151030000	185110000	116870000	166700000	145410000	240950000	257730000	147540000	203320000	272120000	247870000	289880000
GQCIINSNKDDRPK	311	324	P43652	AFM	Afamin	1643.81	3;4	0.00037982	66.779		2799400	790910	2131200	10300000	769000	250100	1523900	3144300	8743000	4248200	3801000	2426900	1835700	0	1446500	2890500	7603600	4530600	2039800	13056000	1331700	12813000	4390900	8385600	3434000	1715200	1051800	1064800	8534700	891930
HFQNLGKDGLK	418	428	P43652	AFM	Afamin	1255.67	3	2.1403e-05	83.53		23907000	20658000	34479000	24016000	21972000	12784000	10147000	23137000	18550000	12985000	12828000	18190000	16351000	12618000	11609000	18376000	0	20430000	11213000	11470000	24542000	12790000	13190000	9304800	18117000	0	16008000	17745000	15276000	25156000
IAPQLSTEELVSLGEK	438	453	P43652	AFM	Afamin	1712.92	2;3	9.278e-09	133.87		89230000	70128000	110650000	167140000	68759000	22052000	79062000	76697000	78557000	85543000	68927000	78121000	85207000	49874000	102490000	125450000	74598000	75326000	0	89878000	63589000	67915000	60051000	86524000	105660000	74487000	59235000	53513000	69350000	52395000
IVQIYKDLLR	373	382	P43652	AFM	Afamin	1259.76	2;3	3.2081e-05	107.83		134420000	99544000	90259000	255110000	36035000	10285000	25417000	86056000	125800000	133300000	112820000	23862000	72576000	29802000	66443000	33430000	110370000	147500000	32839000	29721000	37481000	115980000	150010000	230030000	48113000	19948000	81231000	0	102120000	80751000
KSDVGFLPPFPTLDPEEK	130	147	P43652	AFM	Afamin	2015.03	2;3	0.0075956	38.484		0	5545000	9255700	19097000	0	0	7283300	6544900	11186000	11516000	7386000	6044200	7549300	0	7744100	5806200	11307000	8716900	3669700	8973200	0	9392400	8191200	14171000	16069000	14538000	2970000	0	12430000	6667200
KTDRFLVNLVK	546	556	P43652	AFM	Afamin	1331.79	3	0.00039711	86.467		39458000	37011000	64843000	60209000	69180000	33587000	18062000	31610000	0	22315000	16682000	27983000	50011000	85700000	18014000	64034000	8318300	13049000	17418000	6767700	59151000	11281000	12945000	9573600	23510000	25664000	42366000	18301000	19562000	41531000
LCFFYNK	123	129	P43652	AFM	Afamin	990.463	2	0.013629	115.83		32021000	19189000	41046000	32594000	26943000	9192500	23565000	24947000	18779000	23240000	17194000	16980000	23760000	17407000	18593000	32068000	14472000	27360000	8344500	18925000	39565000	16647000	17773000	30218000	28528000	8269100	30248000	40818000	24804000	73391000
LKHELTDEELQSLFTNFANVVDK	557	579	P43652	AFM	Afamin	2689.36	4	9.3733e-09	69.783		0	0	0	14373000	0	0	0	0	21948000	11919000	0	0	0	0	0	0	11103000	13706000	0	0	0	0	0	0	0	0	0	0	0	0
LKHELTDEELQSLFTNFANVVDKCCK	557	582	P43652	AFM	Afamin	3137.52	4	4.9933e-05	58.058		0	7534700	5751500	17923000	0	0	7526100	0	0	14373000	0	5767500	4939500	0	7062200	8908600	0	0	0	8763200	0	0	0	0	10008000	0	2294000	3594000	0	0
LPNNVLQEK	89	97	P43652	AFM	Afamin	1053.58	2	3.0661e-07	158.76		40948000	16791000	17806000	60461000	14816000	0	42269000	29045000	35271000	38118000	45194000	27153000	26882000	0	22276000	26101000	43434000	34075000	0	34309000	14171000	21019000	29705000	66849000	30549000	12252000	18569000	12591000	37157000	23695000
LVKDMVEYKDR	66	76	P43652	AFM	Afamin	1394.72	3	0.0075093	55.186		0	0	5134400	12457000	0	0	5545200	0	10324000	6908500	7596000	7610600	8638100	0	0	5680300	6979800	5202300	0	15318000	0	0	0	6941300	10467000	0	0	0	11330000	0
MVQQECKHFQNLGK	411	424	P43652	AFM	Afamin	1745.83	3;4	0.00037481	55.437		17931000	6575000	29413000	23996000	24406000	9476600	0	0	0	0	7492100	8841700	6715400	0	3352200	0	0	4717300	18689000	0	14229000	0	0	0	8172800	9572000	10364000	0	0	4410300
RHPDLSIPELLR	361	372	P43652	AFM	Afamin	1444.82	3	4.7259e-06	100.4		96683000	59062000	77651000	141810000	96400000	28249000	85330000	58367000	44293000	66745000	63780000	76283000	80438000	60046000	53698000	118330000	63243000	67811000	39848000	71126000	77205000	74104000	62700000	187200000	103910000	61130000	61456000	80781000	88559000	156920000
RLCFFYNK	122	129	P43652	AFM	Afamin	1146.56	2	0.002869	122.5		70796000	37260000	28538000	71841000	43134000	17598000	0	74865000	42695000	56025000	46882000	39063000	36252000	39242000	28329000	61211000	31582000	61356000	24349000	26855000	64057000	22843000	29752000	23386000	35320000	25240000	43719000	30585000	45789000	88783000
RLCFFYNKK	122	130	P43652	AFM	Afamin	1274.66	3	0.0003442	100.02		0	0	39863000	0	40807000	0	0	0	4721300	0	0	0	0	0	0	81651000	0	0	0	0	41795000	0	0	0	0	0	0	0	6511800	0
RPCFESLK	507	514	P43652	AFM	Afamin	1035.52	2	0.07474	85.862		0	0	0	0	0	0	0	0	0	0	0	0	0	0	0	0	0	0	0	0	0	0	0	0	0	0	0	0	0	0
RPCFESLKADK	507	517	P43652	AFM	Afamin	1349.68	3	6.5177e-05	106.29		14873000	13214000	17669000	31958000	10610000	9214800	11363000	18931000	19000000	23394000	19611000	19321000	22556000	4707200	8780500	26599000	19751000	17774000	11189000	36302000	10931000	34539000	15010000	31882000	25125000	11736000	10291000	14856000	36583000	20313000
SCCEEQNKVNCLQTR	191	205	P43652	AFM	Afamin	1924.82	3	4.1078e-05	84.499		17170000	10812000	9837700	33576000	9631500	4357100	7066300	16661000	33326000	20873000	21974000	9949600	13847000	4462800	8810400	19664000	30368000	16859000	8411200	26112000	9291700	32736000	8113900	19905000	25854000	12295000	4297300	6898200	26813000	7835100
SDVGFLPPFPTLDPEEK	131	147	P43652	AFM	Afamin	1886.93	2	8.7645e-05	88.992		17797000	21781000	16510000	48665000	12029000	0	20424000	22979000	39483000	37009000	20568000	13389000	14287000	5916100	18007000	17615000	27900000	28376000	12741000	38056000	0	23180000	21510000	45167000	28199000	21393000	9325000	7662500	26694000	6797500
SDVGFLPPFPTLDPEEKCQAYESNRESLLNHFLYEVAR	131	168	P43652	AFM	Afamin	4467.15	4;5	1.6004e-05	22.515		0	0	0	0	30144000	0	7446600	0	0	0	0	15404000	10667000	28094000	0	13578000	0	0	0	0	0	0	0	0	0	0	0	0	0	0
TDRFLVNLVK	547	556	P43652	AFM	Afamin	1203.7	3	1.7676e-05	106.67		32955000	27341000	54803000	34515000	30435000	10372000	18104000	16683000	0	25616000	14225000	20607000	17695000	18594000	15122000	34620000	22015000	18435000	10603000	14637000	22462000	18803000	17130000	19488000	20191000	17067000	28478000	19432000	16266000	28196000
TINPAVDHCCK	490	500	P43652	AFM	Afamin	1313.59	2;3	1.0699e-05	92.925		23122000	16427000	10984000	81012000	9702300	3847700	16313000	28536000	40521000	26256000	25221000	27074000	28776000	6002900	19254000	22718000	34477000	35821000	19516000	50999000	10448000	39963000	17637000	20377000	20453000	14067000	8051500	6471600	31452000	11230000
TLPECSKLPNNVLQEK	82	97	P43652	AFM	Afamin	1868.97	3	3.7951e-07	92.098		27791000	28206000	0	62880000	7401700	0	0	29181000	0	49345000	22727000	15373000	13686000	0	14434000	22516000	23705000	0	21033000	35036000	0	45684000	0	0	25350000	25387000	0	0	0	17942000
VMNHICSKQDSISSK	284	298	P43652	AFM	Afamin	1732.82	3;4	0.0022423	46.353		9240900	3751500	17810000	10909000	13479000	2584400	4390800	5902300	5313700	2687200	4023800	8663000	13816000	4647300	4690400	19791000	2590400	3510800	3342600	1691400	6648500	8494800	1575100	0	2200600	5659100	3967600	3964900	4339700	7349800
ACLQNSAIIATPEQLQAAYEDGFHQCDAGWLADQTVR	174	210	P16112-2;P16112;P16112-3	ACAN	Aggrecan core protein;Aggrecan core protein 2	4146.92	3	3.3878e-33	84.17		0	0	0	0	0	0	0	0	0	0	0	0	0	0	0	0	0	0	0	0	0	0	0	34847000	0	0	0	0	0	0
AISTRYTLDFDR	159	170	P16112-2;P16112;P16112-3	ACAN	Aggrecan core protein;Aggrecan core protein 2	1456.73	2;3	1.7718e-05	113.99		52005000	22066000	54266000	86098000	41863000	17587000	6349900	13863000	5102300	8677600	19407000	14034000	17560000	12448000	6171200	37691000	8631800	14702000	4862800	0	155230000	112140000	102730000	192250000	128330000	67815000	44010000	162130000	125350000	244540000
ARPNCGGNLLGVR	314	326	P16112-2;P16112;P16112-3	ACAN	Aggrecan core protein;Aggrecan core protein 2	1382.72	2;3	6.8653e-34	192.12		108700000	17809000	127490000	159790000	102730000	0	23851000	39117000	0	0	0	37038000	31418000	0	0	96398000	0	0	0	0	318070000	247380000	182030000	372370000	288650000	210810000	169180000	149950000	182670000	871960000
CYAGWLADGSLR	621	632	P16112-2;P16112;P16112-3	ACAN	Aggrecan core protein;Aggrecan core protein 2	1367.63	2	0.00022725	100.72		20681000	0	0	0	0	0	0	0	0	0	0	0	0	0	0	0	0	0	0	0	0	0	8887500	39870000	13963000	0	18749000	18311000	36529000	12419000
DQTVRYPIVSPR	531	542	P16112-2;P16112;P16112-3	ACAN	Aggrecan core protein;Aggrecan core protein 2	1429.77	3	2.786e-05	120.21		38195000	10351000	0	11622000	14346000	0	7501100	0	0	0	0	0	0	0	0	5722700	0	0	0	0	10814000	0	18940000	19174000	24455000	13119000	16889000	40735000	63117000	21636000
DRYEINSLVR	2311	2320	P16112-2;P16112	ACAN	Aggrecan core protein;Aggrecan core protein 2	1263.66	2	1.0715e-05	155		31888000	12798000	28282000	0	0	0	0	0	0	4740100	0	0	0	0	0	20294000	0	0	0	0	34814000	36738000	20973000	39810000	15381000	15766000	17666000	50425000	44879000	35457000
EGCYGDKDEFPGVR	218	231	P16112-2;P16112;P16112-3	ACAN	Aggrecan core protein;Aggrecan core protein 2	1627.69	2;3	1.1131e-14	126.09		0	0	37294000	31762000	33803000	0	0	12707000	0	0	0	0	25960000	0	0	0	0	0	0	0	33586000	83433000	51068000	78524000	95312000	82898000	17373000	135420000	66239000	96758000
EKEVVLLVATEGR	81	93	P16112-2;P16112;P16112-3	ACAN	Aggrecan core protein;Aggrecan core protein 2	1441.81	2	0.00091976	83.633		0	0	0	0	0	0	0	0	0	0	0	0	0	0	0	0	0	0	0	0	0	0	0	14203000	0	10536000	0	0	0	0
EVVLLVATEGR	83	93	P16112-2;P16112;P16112-3	ACAN	Aggrecan core protein;Aggrecan core protein 2	1184.68	2	3.7462e-08	138.36		0	0	19549000	25029000	14047000	0	0	0	0	0	0	0	5216600	0	0	8981200	0	0	0	0	47038000	58333000	21060000	81685000	31460000	31870000	0	40619000	22498000	36882000
FTFQEAANECR	264	274	P16112-2;P16112;P16112-3	ACAN	Aggrecan core protein;Aggrecan core protein 2	1371.59	2	4.5278e-06	138.63		0	0	0	0	0	0	0	0	0	0	0	0	0	0	0	0	0	0	0	0	0	26470000	12848000	193470000	58043000	16855000	0	25966000	20701000	19385000
FTFQEAANECRR	264	275	P16112-2;P16112;P16112-3	ACAN	Aggrecan core protein;Aggrecan core protein 2	1527.69	2;3	2.1479e-05	120.87		8383700	4740100	0	23532000	0	0	0	0	0	0	0	0	9842300	0	0	0	0	0	0	0	0	96762000	65515000	0	45544000	43369000	8011500	121230000	93791000	69807000
GIVFHYR	152	158	P16112-2;P16112;P16112-3	ACAN	Aggrecan core protein;Aggrecan core protein 2	890.476	2	0.011134	126.05		28800000	0	21414000	0	12115000	7179900	0	0	0	0	3467700	0	0	2812800	0	15589000	0	15032000	0	0	56036000	0	30554000	78879000	63362000	0	0	216790000	0	261650000
GTVACGEPPVVEHAR	2290	2304	P16112-2;P16112	ACAN	Aggrecan core protein;Aggrecan core protein 2	1577.76	2;3	0.00078555	61.097		11690000	9506700	18882000	0	16366000	0	0	3619100	0	0	2461100	8674300	6965100	7437000	0	0	0	0	0	0	27220000	0	19945000	25831000	14174000	11396000	10711000	23003000	23607000	13590000
HFPDRETWVDAERR	2181	2194	P16112-2;P16112;P16112-3	ACAN	Aggrecan core protein;Aggrecan core protein 2	1812.87	4	0.029306	27.72		15562000	0	0	0	0	0	0	0	0	0	0	0	0	0	0	0	0	0	0	0	21142000	14129000	25191000	26553000	0	0	0	0	0	6172700
HHAFCFR	668	674	P16112-2;P16112;P16112-3	ACAN	Aggrecan core protein;Aggrecan core protein 2	973.434	2	0.044985	91.093		7662300	0	0	0	3450000	0	0	0	0	0	0	0	0	0	0	0	0	0	0	0	0	0	0	0	0	0	0	0	0	0
KGTVACGEPPVVEHAR	2289	2304	P16112-2;P16112	ACAN	Aggrecan core protein;Aggrecan core protein 2	1705.86	4	8.2647e-05	43.38		9082000	4992500	0	1590600	0	0	0	3898100	0	0	0	0	0	0	0	5520100	0	0	0	0	17342000	27177000	14566000	10401000	0	8186300	8055300	21593000	29513000	16438000
LEGEVFFATR	576	585	P16112-2;P16112;P16112-3	ACAN	Aggrecan core protein;Aggrecan core protein 2	1167.59	2	0.025025	62.166		0	0	0	0	0	0	0	0	0	0	0	0	0	0	0	0	0	0	0	0	0	0	0	18205000	0	0	0	0	0	0
SVRYPISK	306	313	P16112-2;P16112;P16112-3	ACAN	Aggrecan core protein;Aggrecan core protein 2	948.539	2	0.05559	89.029		13841000	5367700	8413700	15447000	4673200	4691700	0	0	0	0	2969400	0	15504000	2956100	2065900	0	0	0	0	0	18930000	24541000	12559000	2063300	21800000	25912000	8386600	7740500	0	29718000
TIEGDFR	2230	2236	P16112-2;P16112;P16112-3	ACAN	Aggrecan core protein;Aggrecan core protein 2	836.403	2	0.016975	98.997		32379000	13050000	0	0	3285000	0	0	0	0	0	0	4079800	0	0	0	0	0	0	1669200	0	5937600	47210000	39135000	53967000	10511000	10601000	13218000	0	111940000	0
TPCVGDKDSSPGVR	543	556	P16112-2;P16112;P16112-3	ACAN	Aggrecan core protein;Aggrecan core protein 2	1473.69	3	9.3954e-05	118.55		23303000	6602200	9025200	12571000	36279000	0	4695700	3213400	0	603880	6043100	2112000	7862400	10026000	1783000	6823200	2743100	605600	0	2002600	0	36819000	7018000	10297000	8279700	9819600	20302000	15060000	50429000	14414000
TYGVRPSTETYDVYCFVDRLEGEVFFATR	557	585	P16112-2;P16112;P16112-3	ACAN	Aggrecan core protein;Aggrecan core protein 2	3476.63	4	2.6755e-08	70.346		4819900	3601700	0	4351300	4820900	0	0	0	0	0	0	0	0	0	0	0	0	0	0	0	0	0	3131000	5024700	5170100	5915500	5202900	4021700	22160000	0
VNSAYQDKVSLPNYPAIPSDATLEVQSLR	96	124	P16112-2;P16112;P16112-3	ACAN	Aggrecan core protein;Aggrecan core protein 2	3174.62	3	1.9886e-08	69.914		0	0	0	0	0	0	0	0	0	0	0	0	0	0	0	0	0	0	0	0	5987300	18703000	11678000	33225000	15596000	22910000	0	0	11432000	0
VRVNSAYQDKVSLPNYPAIPSDATLEVQSLR	94	124	P16112-2;P16112;P16112-3	ACAN	Aggrecan core protein;Aggrecan core protein 2	3429.79	4	0.048354	8.6564		0	0	0	0	0	0	0	0	0	0	0	0	0	0	0	0	0	0	0	0	0	17395000	0	0	0	0	0	10005000	0	0
VSKEKEVVLLVATEGR	78	93	P16112-2;P16112;P16112-3	ACAN	Aggrecan core protein;Aggrecan core protein 2	1756.01	3;4	0.006676	53.444		0	0	0	0	15713000	0	0	0	0	0	0	0	0	0	0	0	0	0	0	0	11591000	0	0	0	0	13260000	1246900	0	0	0
VSLPNYPAIPSDATLEVQSLR	104	124	P16112-2;P16112;P16112-3	ACAN	Aggrecan core protein;Aggrecan core protein 2	2269.2	2;3	4.9116e-05	80.702		0	0	0	0	0	0	0	0	0	0	0	0	0	0	0	0	0	0	0	0	0	0	0	62221000	0	0	0	0	42886000	0
YEINSLVR	2313	2320	P16112-2;P16112	ACAN	Aggrecan core protein;Aggrecan core protein 2	992.529	2	0.074319	61.78		0	0	0	0	0	0	0	0	0	0	0	0	0	0	0	0	0	0	0	0	0	0	0	0	0	0	8411700	16122000	0	0
YPIHTPR	211	217	P16112-2;P16112;P16112-3	ACAN	Aggrecan core protein;Aggrecan core protein 2	882.471	2	0.020807	97.602		4498500	2284200	0	7555900	0	0	0	1787900	0	0	0	0	4239800	0	0	0	0	4211100	0	6511200	0	31643000	17190000	35491000	17054000	12652000	0	37683000	29142000	15292000
YPIVSPR	536	542	P16112-2;P16112;P16112-3	ACAN	Aggrecan core protein;Aggrecan core protein 2	830.465	2	0.015829	106.42		81622000	18128000	0	16551000	13892000	0	0	11116000	0	0	16625000	0	7849800	4534600	0	0	0	0	0	0	12163000	51650000	39804000	107430000	34008000	14533000	26759000	52046000	153220000	35731000
YPIVTPRPACGGDKPGVR	633	650	P16112-2;P16112;P16112-3	ACAN	Aggrecan core protein;Aggrecan core protein 2	1939.01	3;4	0.0010093	40.756		14001000	0	18055000	10648000	0	0	0	0	0	0	0	0	0	0	0	0	0	0	0	0	0	36317000	27736000	85563000	0	0	4961600	34670000	88423000	15459000
YQCTEGFVQR	2321	2330	P16112-2;P16112	ACAN	Aggrecan core protein;Aggrecan core protein 2	1286.57	2	4.5695e-12	168.74		68179000	27673000	53343000	0	37129000	0	0	0	0	0	0	0	40589000	20046000	0	36100000	0	0	0	0	91425000	100500000	0	70947000	0	0	62042000	188240000	189390000	95549000
YTLDFDR	164	170	P16112-2;P16112;P16112-3	ACAN	Aggrecan core protein;Aggrecan core protein 2	928.429	2	0.015126	111.29		32490000	17668000	25253000	48999000	19302000	11494000	3664800	17710000	0	2815200	11449000	21294000	19973000	8514300	0	24722000	0	15419000	0	0	76067000	64308000	48228000	86312000	107350000	51319000	39772000	264380000	82755000	304410000
AASCVLLHTGQK	2	13	P14550	AKR1A1	Alcohol dehydrogenase [NADP(+)]	1283.67	2	0.00065191	137.78		0	0	0	0	0	0	0	0	0	0	0	0	0	0	0	0	0	0	0	0	0	0	0	0	0	0	6986700	0	0	22128000
MPLIGLGTWK	14	23	P14550	AKR1A1	Alcohol dehydrogenase [NADP(+)]	1114.62	2	0.0082712	92.051		0	0	0	0	0	0	0	0	0	0	0	0	0	0	0	0	0	0	0	0	0	0	0	0	0	0	0	0	0	24709000
SPAQILLR	244	251	P14550	AKR1A1	Alcohol dehydrogenase [NADP(+)]	896.544	2	0.028333	104.44		0	0	0	0	0	0	0	0	0	0	0	0	0	0	0	0	0	0	0	0	0	0	0	0	0	0	0	0	0	0
YKPVCNQVECHPYFNQR	184	200	Q04828;P52895	AKR1C1;AKR1C2	Aldo-keto reductase family 1 member C1;Aldo-keto reductase family 1 member C2	2238.01	3;4	5.3316e-05	50.776		0	0	0	0	0	0	0	0	0	0	0	0	0	0	0	0	0	0	0	0	0	13478000	0	0	0	0	0	0	0	47695000
YLTLDIFAGPPNYPFSDEY	305	323	Q04828;P52895	AKR1C1;AKR1C2	Aldo-keto reductase family 1 member C1;Aldo-keto reductase family 1 member C2	2221.03	2	0.016869	35.973		0	0	0	0	0	0	0	0	0	0	0	0	0	0	0	0	0	0	0	0	0	0	0	0	0	0	0	0	0	5309500
TPALIALR	251	258	Q04828;P52895;P42330;P42330-2	AKR1C1;AKR1C2;AKR1C3	Aldo-keto reductase family 1 member C1;Aldo-keto reductase family 1 member C2;Aldo-keto reductase family 1 member C3	853.539	2	0.00066232	158.36		0	2117500	0	0	0	0	0	0	0	0	0	0	0	0	0	0	0	0	0	0	21657000	51829000	31588000	0	19433000	10448000	14099000	45422000	9793600	313230000
REDIFYTSK	76	84	Q04828;P52895;P42330;P17516;P52895-2	AKR1C1;AKR1C2;AKR1C3;AKR1C4	Aldo-keto reductase family 1 member C1;Aldo-keto reductase family 1 member C2;Aldo-keto reductase family 1 member C3;Aldo-keto reductase family 1 member C4	1157.57	2	0.067762	63.046		0	0	0	0	0	0	0	0	0	0	0	0	0	0	0	0	0	0	0	0	0	0	0	0	0	0	0	0	0	42977000
LAIEAGFR	40	47	Q04828;P42330;P17516	AKR1C1;AKR1C3;AKR1C4	Aldo-keto reductase family 1 member C1;Aldo-keto reductase family 1 member C3;Aldo-keto reductase family 1 member C4	875.486	2	0.007445	109.01		0	0	0	0	0	0	0	0	0	0	0	0	0	0	0	0	0	0	0	0	0	0	0	0	0	0	0	12116000	0	52315000
EQLGEFYEALDCLR	154	167	P02763	ORM1	Alpha-1-acid glycoprotein 1	1741.8	2	6.9583e-92	229.97		39606000	26982000	0	0	0	23700000	27996000	147660000	340240000	243170000	75776000	0	24843000	0	23198000	22512000	193570000	185580000	74013000	535710000	28590000	183790000	221850000	210420000	34112000	0	15203000	55596000	183830000	0
EQLGEFYEALDCLRIPK	154	170	P02763	ORM1	Alpha-1-acid glycoprotein 1	2080.03	2;3	3.5803e-92	224.06		73085000	44773000	126850000	39510000	34252000	44155000	55111000	197700000	166970000	116370000	87534000	30233000	61700000	27177000	37353000	73326000	68515000	109300000	114040000	64796000	86496000	177490000	153740000	33950000	66354000	70606000	50346000	189750000	156240000	120020000
IPKSDVVYTDWK	168	179	P02763	ORM1	Alpha-1-acid glycoprotein 1	1449.75	2;3	0.00026934	149.41		18500000	15100000	63808000	13256000	22924000	37794000	0	35358000	14298000	7672400	7874100	8186300	16741000	8397300	18192000	16124000	3936300	12649000	17133000	0	49271000	36459000	0	0	0	4581200	18951000	60561000	20558000	58763000
IPKSDVVYTDWKK	168	180	P02763	ORM1	Alpha-1-acid glycoprotein 1	1577.85	2;3	5.5692e-14	168.31		0	20760000	171320000	0	64642000	77070000	0	101700000	0	0	0	0	60503000	25989000	13808000	85332000	0	31719000	0	0	172990000	75607000	55522000	0	0	0	37616000	153480000	89552000	128600000
NWGLSVYADKPETTKEQLGEFYEALDCLR	139	167	P02763	ORM1	Alpha-1-acid glycoprotein 1	3431.63	4	1.5303e-06	46.77		0	0	0	0	0	0	0	0	19794000	8677300	0	0	0	0	0	0	0	0	0	6503400	0	0	9174200	0	0	0	0	0	13227000	0
SDVVYTDWK	171	179	P02763	ORM1	Alpha-1-acid glycoprotein 1	1111.52	2	0.00038002	111.06		516210000	289650000	652530000	369890000	183660000	448510000	310510000	1181900000	1273200000	897670000	482960000	178200000	0	164680000	368270000	377890000	494610000	895480000	862680000	869950000	580810000	1078700000	1313900000	462250000	446290000	189510000	305560000	1264200000	1762800000	909480000
SDVVYTDWKK	171	180	P02763	ORM1	Alpha-1-acid glycoprotein 1	1239.61	2;3	9.4491e-05	112.36		5259500000	2123500000	7842300000	3109600000	3564200000	5865500000	2498800000	10352000000	6117000000	5050200000	3318400000	2383600000	6353300000	2977200000	3310100000	4605700000	3521300000	5961800000	3871600000	4223200000	9748500000	10020000000	7872100000	2283800000	3887800000	2116900000	3560900000	9564400000	13876000000	8486600000
SDVVYTDWKKDK	171	182	P02763	ORM1	Alpha-1-acid glycoprotein 1	1482.74	2;3	2.4116e-11	167.2		112570000	49832000	263690000	62228000	107720000	272740000	103000000	242080000	197330000	81124000	70158000	66934000	139870000	91077000	75625000	164150000	54439000	131430000	177820000	42878000	320500000	337210000	150760000	12178000	87169000	51274000	79456000	438750000	290060000	235140000
TYMLAFDVNDEKNWGLSVYADKPETTK	127	153	P02763	ORM1	Alpha-1-acid glycoprotein 1	3134.49	3;4	8.0719e-66	165.48		0	0	14735000	12021000	7016100	0	0	41020000	25906000	59488000	28052000	0	0	0	0	0	7486600	8686000	26736000	38839000	9549300	33459000	111050000	89255000	17011000	10855000	0	0	26668000	0
YVGGQEHFAHLLILR	109	123	P02763	ORM1	Alpha-1-acid glycoprotein 1	1751.95	2;3;4	1.1779e-75	289.89		5875100000	2405700000	2480800000	3192600000	2448800000	3423200000	3274200000	6382500000	5001500000	5124700000	4077300000	1632800000	3805500000	1315400000	2591200000	3245900000	4015600000	4469300000	4136800000	5308800000	5965700000	11963000000	11314000000	5619200000	4221400000	4356100000	2766300000	8049300000	7816700000	7187500000
YVGGQEHFAHLLILRDTK	109	126	P02763	ORM1	Alpha-1-acid glycoprotein 1	2096.12	2;3;4;5	2.1113e-41	223.06		556500000	265730000	1230400000	160500000	1361700000	1977800000	308430000	357890000	79654000	90375000	182470000	269330000	596740000	525650000	388870000	973990000	20554000	130390000	409570000	0	1782000000	420400000	88289000	0	114060000	492900000	508840000	619470000	123090000	843580000
TEDTIFLR	74	81	P02763;P19652	ORM1;ORM2	Alpha-1-acid glycoprotein 1;Alpha-1-acid glycoprotein 2	993.513	2	4.9953e-14	172.14		0	0	0	0	0	8445500	15203000	54986000	101090000	0	0	0	0	0	0	0	75345000	83817000	0	82228000	0	0	129610000	57032000	24167000	0	7158800	50401000	117820000	0
WFYIASAFR	43	51	P02763;P19652	ORM1;ORM2	Alpha-1-acid glycoprotein 1;Alpha-1-acid glycoprotein 2	1159.58	2	2.2321e-07	164.72		2632600000	1579300000	1392100000	1985300000	406530000	574300000	2220000000	5325700000	4865000000	4233200000	2752000000	1303700000	1853900000	339260000	1185200000	1262700000	3407700000	3719000000	2340900000	4568300000	1326200000	4606400000	5630000000	4459400000	3311400000	2024800000	936340000	6461200000	7572800000	3004800000
WFYIASAFRNEEYNK	43	57	P02763;P19652	ORM1;ORM2	Alpha-1-acid glycoprotein 1;Alpha-1-acid glycoprotein 2	1936.91	2;3	3.5755e-06	86.413		25013000	46731000	0	35787000	0	4450600	26515000	92482000	16731000	51160000	0	36661000	30269000	25177000	18106000	31102000	43219000	97508000	0	59368000	17426000	143920000	144040000	36280000	67000000	48268000	0	60687000	121560000	32509000
EHVAHLLFLR	114	123	P19652	ORM2	Alpha-1-acid glycoprotein 2	1233.7	2;3	2.4619e-25	196.95		254930000	136890000	35476000	224160000	0	52480000	62966000	526580000	359690000	494760000	0	0	11964000	21841000	0	0	399040000	0	0	970980000	139660000	291620000	750000000	575470000	255340000	134310000	0	384250000	374640000	0
EHVAHLLFLRDTK	114	126	P19652	ORM2	Alpha-1-acid glycoprotein 2	1577.87	3	4.83e-16	110.22		0	0	0	0	0	0	0	0	0	0	0	0	0	0	0	0	0	0	0	0	0	0	0	0	0	0	0	0	0	0
EQLGEFYEALDCLCIPR	154	170	P19652	ORM2	Alpha-1-acid glycoprotein 2	2111.97	2;3	9.4992e-50	193.69		12887000	15751000	11543000	27383000	6531800	8963500	26201000	64004000	136100000	70936000	29702000	34521000	26512000	8907700	13521000	23170000	86431000	31628000	41626000	205390000	11583000	54772000	82724000	134810000	31285000	28438000	12282000	18482000	113680000	17652000
ITGKWFYIASAFR	39	51	P19652	ORM2	Alpha-1-acid glycoprotein 2	1558.83	3	0.0027631	45.257		0	0	0	0	0	6819800	0	9767200	0	0	0	12280000	0	0	0	0	0	10128000	0	0	0	0	0	0	0	0	0	0	0	9618300
SDVMYTDWK	171	179	P19652	ORM2	Alpha-1-acid glycoprotein 2	1143.49	2	0.00020616	112.11	164	19650000	65647000	26208000	45576000	36834000	55366000	110870000	90420000	268750000	49418000	23013000	176250000	128770000	54389000	48282000	123950000	117640000	59869000	155800000	54518000	115760000	0	187750000	39669000	39482000	181730000	93189000	242970000	92855000	59685000
SDVMYTDWKK	171	180	P19652	ORM2	Alpha-1-acid glycoprotein 2	1271.59	2;3	0.00011793	120.27	164	293550000	181400000	421810000	378820000	96203000	152750000	254380000	1094700000	1283300000	457720000	515960000	630930000	384590000	136130000	105170000	388440000	393230000	545680000	517570000	738400000	450890000	545170000	859790000	539300000	498870000	680410000	186140000	447160000	1573700000	338780000
SDVMYTDWKKDK	171	182	P19652	ORM2	Alpha-1-acid glycoprotein 2	1514.71	2;3	9.6376e-05	112.43	164	22983000	17824000	48529000	30462000	25330000	33415000	24721000	79288000	78628000	22784000	27772000	93361000	51864000	27351000	0	54365000	13950000	46769000	35669000	20365000	81901000	28363000	46524000	7182600	55850000	83310000	27316000	81167000	110010000	95860000
YEGGREHVAHLLFLR	109	123	P19652	ORM2	Alpha-1-acid glycoprotein 2	1795.95	2;3;4	9.1397e-06	164.92		420540000	124740000	192800000	362290000	37293000	34088000	315080000	463410000	702080000	1140300000	616580000	360810000	103380000	26780000	38217000	142310000	1116500000	488440000	259800000	2282600000	90062000	1988000000	2646400000	2157200000	477670000	521160000	55451000	582060000	1249600000	209600000
YEGGREHVAHLLFLRDTK	109	126	P19652	ORM2	Alpha-1-acid glycoprotein 2	2140.12	4	4.9256e-05	54.605		0	0	55626000	0	0	0	0	71967000	42451000	48915000	48088000	0	0	0	0	0	19746000	21944000	95030000	26579000	0	93743000	75786000	0	85990000	0	0	0	77961000	0
ADLSGITGAR	341	350	P01011	SERPINA3	Alpha-1-antichymotrypsin;Alpha-1-antichymotrypsin His-Pro-less	959.504	1;2	1.5421e-08	190.02		831250000	482780000	32436000	718890000	13111000	398070000	785250000	1818600000	2506200000	1343800000	1019100000	39674000	27928000	0	423010000	13006000	790560000	1356400000	1051900000	1087100000	850510000	1339600000	1583800000	14420000	750690000	729690000	416720000	3213500000	3199100000	1839100000
AKWEMPFDPQDTHQSR	215	230	P01011	SERPINA3	Alpha-1-antichymotrypsin;Alpha-1-antichymotrypsin His-Pro-less	1971.89	2;3;4	1.0409e-08	125.41		68188000	43353000	173430000	60258000	62776000	59157000	64945000	193330000	192140000	142940000	86583000	101870000	119260000	36289000	46129000	48124000	88520000	107710000	105280000	99318000	113440000	259640000	297730000	110020000	169610000	99535000	63269000	303880000	399580000	151560000
AVLDVFEEGTEASAATAVK	361	379	P01011	SERPINA3	Alpha-1-antichymotrypsin;Alpha-1-antichymotrypsin His-Pro-less	1906.95	2;3	1.1563e-54	206.43		87047000	73605000	154170000	85926000	44337000	63755000	83346000	165400000	417600000	261320000	116520000	62972000	78833000	22705000	70520000	55529000	100600000	171630000	127850000	178770000	114230000	307080000	308810000	165680000	158950000	159040000	36872000	196620000	365270000	98349000
AVLDVFEEGTEASAATAVKITLLSALVETR	361	390	P01011	SERPINA3	Alpha-1-antichymotrypsin;Alpha-1-antichymotrypsin His-Pro-less	3103.67	3;4	5.3702e-106	217.21		0	0	47361000	15089000	130780000	7184600	19796000	23126000	20575000	0	0	29240000	15353000	54878000	0	59081000	0	40745000	0	0	328270000	33665000	0	13461000	7863300	36214000	87930000	235860000	16684000	165780000
DLDSQTMMVLVNYIFFK	198	214	P01011;P01011-2	SERPINA3	Alpha-1-antichymotrypsin;Alpha-1-antichymotrypsin His-Pro-less	2063.01	2;3	6.0014e-29	174.62	53;54	0	0	0	0	0	0	0	5637600	52746000	3472900	0	0	0	0	0	0	2993400	9853200	4057200	26989000	5165800	22671000	7424600	4789900	6335300	0	0	20983000	13841000	0
DSLEFREIGELYLPK	301	315	P01011	SERPINA3	Alpha-1-antichymotrypsin;Alpha-1-antichymotrypsin His-Pro-less	1807.94	2;3	0.0023337	53.909		0	14777000	24913000	0	19015000	18803000	8544400	15166000	36217000	15290000	10477000	0	14273000	21943000	13908000	12919000	0	0	10537000	0	55827000	15148000	4759900	0	0	0	0	27217000	32743000	19319000
DYNLNDILLQLGIEEAFTSK	321	340	P01011	SERPINA3	Alpha-1-antichymotrypsin;Alpha-1-antichymotrypsin His-Pro-less	2295.16	2;3	3.274e-29	203.81		16917000	0	0	0	0	2689500	7880600	9542000	21155000	9728500	22248000	10793000	0	0	1474300	15732000	0	38583000	12585000	0	119270000	2381300	21177000	2419100	0	21268000	11919000	150020000	14350000	8281900
DYNLNDILLQLGIEEAFTSKADLSGITGAR	321	350	P01011	SERPINA3	Alpha-1-antichymotrypsin;Alpha-1-antichymotrypsin His-Pro-less	3236.66	3;4	2.1978e-56	167.66		0	0	0	0	19335000	0	0	0	0	0	0	12122000	0	4578500	4211500	30292000	0	12156000	0	0	261790000	0	0	0	0	4769100	11672000	82189000	0	0
EIGELYLPK	307	315	P01011	SERPINA3	Alpha-1-antichymotrypsin;Alpha-1-antichymotrypsin His-Pro-less	1060.58	2	0.0023489	107.57		888090000	568630000	1156400000	619620000	344180000	340310000	563780000	1907300000	0	1968100000	1343900000	564190000	444350000	197800000	310960000	449930000	971840000	1605400000	889050000	1107400000	836970000	1227700000	3079000000	904400000	693400000	671850000	413690000	3576100000	2512800000	2145600000
EQLSLLDR	145	152	P01011;P01011-2	SERPINA3	Alpha-1-antichymotrypsin;Alpha-1-antichymotrypsin His-Pro-less	972.524	2	0.00056679	140.75		0	0	0	0	0	26637000	0	0	98273000	67921000	0	0	0	9099800	0	0	0	52166000	0	87374000	57055000	72646000	102300000	55612000	21409000	0	0	0	95587000	0
EQLSLLDRFTEDAK	145	158	P01011;P01011-2	SERPINA3	Alpha-1-antichymotrypsin;Alpha-1-antichymotrypsin His-Pro-less	1663.84	2;3	1.0263e-121	299.04		79804000	45903000	33783000	89002000	10607000	17351000	63505000	127920000	256610000	244760000	119710000	57380000	42408000	8477000	49251000	33405000	138910000	136560000	27097000	164770000	43636000	275800000	312070000	32759000	95174000	58964000	8970500	118880000	251500000	47511000
EQLSLLDRFTEDAKR	145	159	P01011;P01011-2	SERPINA3	Alpha-1-antichymotrypsin;Alpha-1-antichymotrypsin His-Pro-less	1819.94	2;3;4	3.6117e-17	213.52		177800000	107700000	66114000	212390000	28940000	30979000	144490000	277690000	629840000	488680000	273470000	89920000	103640000	13539000	58769000	60790000	303660000	307450000	180890000	455070000	56209000	851350000	861590000	451310000	297310000	196390000	19396000	289750000	878500000	104440000
FNRPFLMIIVPTDTQNIFFMSK	395	416	P01011	SERPINA3	Alpha-1-antichymotrypsin;Alpha-1-antichymotrypsin His-Pro-less	2658.37	2;3	1.1936e-13	107.21	55;56	7065200	0	90635000	20514000	13527000	33357000	48043000	329540000	336350000	235930000	27878000	42056000	102220000	68209000	20728000	132890000	0	152120000	82530000	67821000	312670000	122980000	371250000	8005500	113110000	217250000	32035000	307400000	414230000	33756000
FSISRDYNLNDILLQLGIEEAFTSK	316	340	P01011	SERPINA3	Alpha-1-antichymotrypsin;Alpha-1-antichymotrypsin His-Pro-less	2885.48	3	6.0559e-13	92.589		2029000	2670300	0	2797200	7407900	1675400	0	9567000	7869900	2657400	6224000	8757900	2716000	6409900	0	5105900	0	14392000	2575500	0	16719000	0	0	0	0	0	8193500	44571000	5713400	14672000
FSISRDYNLNDILLQLGIEEAFTSKADLSGITGAR	316	350	P01011	SERPINA3	Alpha-1-antichymotrypsin;Alpha-1-antichymotrypsin His-Pro-less	3826.97	3;4	1.0296e-26	90.103		0	0	13458000	0	19066000	1985800	0	3486000	3082500	0	0	5972700	0	14805000	3724500	0	0	7952000	0	0	35477000	2915000	0	0	0	7376400	12242000	39815000	0	19489000
GKITDLIK	190	197	P01011;P01011-2	SERPINA3	Alpha-1-antichymotrypsin;Alpha-1-antichymotrypsin His-Pro-less	886.549	2	0.025612	105.1		24303000	0	14169000	23241000	0	6380000	11485000	40047000	55527000	61378000	24632000	14568000	12600000	0	7303700	0	31448000	30259000	17005000	54780000	21202000	68712000	106290000	77892000	31260000	32567000	7589100	122130000	154810000	34760000
GKITDLIKDLDSQTMMVLVNYIFFK	190	214	P01011;P01011-2	SERPINA3	Alpha-1-antichymotrypsin;Alpha-1-antichymotrypsin His-Pro-less	2931.55	3;4	3.941e-75	202.49	53;54	4900100	5968000	0	10662000	0	3736400	117900000	526350000	745990000	37148000	33292000	73350000	58285000	51114000	0	39074000	12330000	177440000	55013000	61103000	10586000	1421400	36455000	0	114040000	14868000	101390000	213800000	116360000	89323000
GTHVDLGLASANVDFAFSLYK	42	62	P01011;P01011-2;P01011-3	SERPINA3	Alpha-1-antichymotrypsin;Alpha-1-antichymotrypsin His-Pro-less	2224.12	3	7.2787e-06	75.005		0	0	0	16230000	0	0	11665000	30594000	62489000	43259000	35625000	0	0	0	9236800	0	13293000	48766000	0	38710000	0	0	46816000	41087000	13578000	16403000	0	40788000	36817000	0
ITDLIKDLDSQTMMVLVNYIFFK	192	214	P01011;P01011-2	SERPINA3	Alpha-1-antichymotrypsin;Alpha-1-antichymotrypsin His-Pro-less	2746.43	2;3;4	1.4813e-81	227.95	53;54	17237000	14782000	5356200	17742000	25505000	3728100	142090000	575690000	576810000	68876000	82942000	127570000	100160000	32462000	0	139920000	110920000	139210000	214110000	227080000	66496000	0	102300000	28206000	187760000	35598000	86625000	297740000	186380000	126630000
ITLLSALVETR	380	390	P01011	SERPINA3	Alpha-1-antichymotrypsin;Alpha-1-antichymotrypsin His-Pro-less	1214.72	2;3	1.2169e-12	164.33		1070400000	552930000	1281700000	944430000	201590000	210970000	788050000	1159400000	1267000000	1071400000	630430000	449130000	365070000	79876000	296520000	591380000	666340000	863780000	537910000	1412300000	696280000	2169000000	2854800000	1056500000	1222400000	1452700000	551920000	2494100000	3516800000	908150000
KLINDYVK	178	185	P01011;P01011-2	SERPINA3	Alpha-1-antichymotrypsin;Alpha-1-antichymotrypsin His-Pro-less	991.57	2	0.0011097	145.13		114110000	65747000	80649000	69831000	25387000	37319000	47050000	186340000	305020000	156660000	105550000	77033000	76746000	17021000	31839000	43560000	105180000	167320000	102090000	133890000	114210000	170790000	229500000	88641000	86098000	55653000	32696000	350340000	521980000	214090000
LINDYVK	179	185	P01011;P01011-2	SERPINA3	Alpha-1-antichymotrypsin;Alpha-1-antichymotrypsin His-Pro-less	863.475	2	0.050072	73.248		217260000	123070000	0	172370000	48226000	85120000	155550000	386520000	526420000	351590000	238600000	148910000	156010000	39336000	77135000	100160000	211040000	304940000	212510000	321030000	235240000	275660000	451150000	193860000	146410000	123850000	79259000	0	702200000	0
LYGSEAFATDFQDSAAAK	160	177	P01011;P01011-2	SERPINA3	Alpha-1-antichymotrypsin;Alpha-1-antichymotrypsin His-Pro-less	1890.86	2	2.6848e-23	203.2		78952000	51352000	62222000	73257000	34500000	50678000	73899000	143300000	229190000	149700000	110860000	88680000	67960000	29467000	57613000	57031000	81835000	90751000	105360000	124750000	68818000	252100000	164900000	0	88398000	93207000	22686000	94050000	182780000	71647000
LYGSEAFATDFQDSAAAKK	160	178	P01011;P01011-2	SERPINA3	Alpha-1-antichymotrypsin;Alpha-1-antichymotrypsin His-Pro-less	2018.96	2;3	7.7803e-32	176.49		116740000	42636000	0	120140000	39801000	42986000	79495000	142760000	238710000	233030000	161650000	64168000	58493000	30693000	50112000	52120000	133680000	155090000	99622000	181630000	119530000	294950000	269120000	122430000	93877000	101610000	26994000	157020000	189090000	71838000
MEEVEAMLLPETLKR	284	298	P01011	SERPINA3	Alpha-1-antichymotrypsin;Alpha-1-antichymotrypsin His-Pro-less	1787.92	3	0.027368	23.912		0	0	0	0	0	0	0	0	0	0	0	0	0	0	0	0	0	0	0	0	0	0	0	0	0	0	0	0	13429000	0
NLAVSQVVHK	351	360	P01011	SERPINA3	Alpha-1-antichymotrypsin;Alpha-1-antichymotrypsin His-Pro-less	1093.62	2	5.9842e-05	99.864		622850000	315780000	966150000	472040000	304490000	511340000	555590000	1069000000	1155800000	835620000	617180000	604760000	581010000	190300000	315580000	485510000	497050000	785320000	697670000	565340000	1053800000	1178800000	1023900000	366140000	565710000	599900000	359450000	2155900000	2014200000	1199700000
NLAVSQVVHKAVLDVFEEGTEASAATAVK	351	379	P01011	SERPINA3	Alpha-1-antichymotrypsin;Alpha-1-antichymotrypsin His-Pro-less	2982.57	3;4	3.4892e-22	95.817		7014800	3395200	27866000	0	22438000	12721000	0	6626800	2161800	0	0	6116400	9350300	5961500	4428900	13163000	0	0	0	0	32573000	0	0	0	0	0	13098000	10676000	0	16654000
RLYGSEAFATDFQDSAAAK	159	177	P01011;P01011-2	SERPINA3	Alpha-1-antichymotrypsin;Alpha-1-antichymotrypsin His-Pro-less	2046.96	2;3	6.2473e-60	194.94		43634000	26450000	57228000	30358000	25743000	30835000	43286000	89283000	95805000	76086000	57965000	45811000	50893000	14030000	45070000	22018000	27183000	45575000	65274000	55642000	41031000	107320000	120980000	42645000	71589000	45506000	0	77985000	120070000	40390000
RLYGSEAFATDFQDSAAAKK	159	178	P01011;P01011-2	SERPINA3	Alpha-1-antichymotrypsin;Alpha-1-antichymotrypsin His-Pro-less	2175.06	3;4	1.6177e-19	124.88		56130000	10453000	53252000	19306000	0	8042100	35442000	61604000	50331000	99293000	0	13076000	22023000	0	0	22840000	30213000	34203000	24658000	58827000	23026000	45324000	107890000	49312000	64690000	25423000	9283100	67026000	102070000	32714000
TIVRFNRPFLMIIVPTDTQNIFFMSK	391	416	P01011	SERPINA3	Alpha-1-antichymotrypsin;Alpha-1-antichymotrypsin His-Pro-less	3127.67	4	0.00010425	46.846		0	0	10534000	0	6714300	0	0	0	0	0	0	0	0	6463100	0	0	0	0	0	0	20201000	0	0	0	0	0	0	10326000	0	9837400
WEMPFDPQDTHQSR	217	230	P01011	SERPINA3	Alpha-1-antichymotrypsin;Alpha-1-antichymotrypsin His-Pro-less	1772.76	2;3	2.152e-07	134.06		19693000	9744600	0	32476000	11691000	9929200	47015000	73360000	103370000	81798000	36690000	35565000	34655000	6794400	19040000	30011000	31860000	52528000	23284000	72009000	44996000	115840000	143920000	54755000	69290000	57150000	12421000	90596000	137690000	52609000
WRDSLEFR	299	306	P01011	SERPINA3	Alpha-1-antichymotrypsin;Alpha-1-antichymotrypsin His-Pro-less	1107.55	1;2	0.001412	172.94		748340000	353370000	763220000	457560000	293520000	351700000	411230000	1487900000	1153800000	1090600000	761150000	534220000	391010000	114170000	134360000	264470000	674260000	1210600000	464040000	851880000	1101400000	1126600000	2049300000	718250000	743710000	407960000	208860000	2882700000	2107700000	1423800000
WRDSLEFREIGELYLPK	299	315	P01011	SERPINA3	Alpha-1-antichymotrypsin;Alpha-1-antichymotrypsin His-Pro-less	2150.12	2;3;4	9.3747e-29	154.34		220060000	152710000	236120000	140900000	306250000	157860000	163360000	205590000	68653000	67615000	111150000	166250000	213220000	131650000	173460000	147520000	38909000	77969000	70362000	49969000	313950000	175720000	137930000	0	76774000	209850000	72553000	202110000	191020000	180540000
AVHKAVLTIDEK	356	367	P01009	SERPINA1	Alpha-1-antitrypsin;Short peptide from AAT	1322.76	2;3	0.00014229	126.12		8942100	8305000	69291000	10629000	81817000	73810000	10300000	8281400	0	1711700	5159200	12317000	20071000	42776000	6274600	26632000	0	0	5668000	0	138890000	0	0	0	7620600	10199000	18840000	15711000	0	23318000
AVHKAVLTIDEKGTEAAGAMFLEAIPMSIPPEVK	356	389	P01009	SERPINA1	Alpha-1-antitrypsin;Short peptide from AAT	3562.88	4	1.262e-10	47.824		0	0	0	0	18735000	0	0	0	0	0	0	0	0	0	0	0	0	0	0	0	14951000	0	0	0	0	0	0	0	0	0
AVLTIDEK	360	367	P01009	SERPINA1	Alpha-1-antitrypsin;Short peptide from AAT	887.496	1;2	0.0046143	168.23		1617200000	1380300000	1776200000	1362100000	1381700000	191780000	915210000	3385400000	2038600000	1806700000	1690700000	1049800000	1082000000	949560000	708760000	1047200000	207060000	2127500000	1408300000	2429000000	3520200000	2524700000	2525700000	1764800000	1457700000	1095000000	1234200000	3056700000	3432800000	2533000000
AVLTIDEKGTEAAGAMFLEAIPMSIPPEVK	360	389	P01009	SERPINA1	Alpha-1-antitrypsin;Short peptide from AAT	3127.62	3;4	1.0813e-48	133.82	47;48	156280000	240010000	307770000	330240000	197840000	57008000	158530000	350260000	268770000	269660000	198340000	86377000	147160000	103500000	104230000	250320000	109940000	266610000	195410000	255380000	462810000	141600000	284800000	298790000	286860000	199670000	118120000	302000000	338440000	208120000
DTEEEDFHVDQVTTVK	226	241	P01009;P01009-2;P01009-3	SERPINA1	Alpha-1-antitrypsin;Short peptide from AAT	1890.85	2;3	3.5724e-24	166.64		0	0	49435000	0	0	22919000	0	0	38038000	0	0	0	0	0	0	11547000	66659000	148160000	13654000	134200000	18747000	109410000	0	57865000	13869000	0	0	128440000	57892000	213680000
DTVFALVNYIFFK	203	215	P01009;P01009-2;P01009-3	SERPINA1	Alpha-1-antitrypsin;Short peptide from AAT	1575.83	2	5.1504e-07	88.803		0	0	0	0	0	0	0	0	0	0	0	0	0	0	0	0	0	0	0	0	0	0	0	0	0	0	0	0	0	0
ELDRDTVFALVNYIFFK	199	215	P01009;P01009-2;P01009-3	SERPINA1	Alpha-1-antitrypsin;Short peptide from AAT	2089.09	2;3;4	1.0295e-186	323.88		1971400000	2246600000	693490000	2830700000	644900000	130190000	1509000000	7004200000	3142200000	4945300000	5332500000	957340000	742260000	196480000	320020000	1055000000	2903400000	11111000000	2333100000	7781700000	1472500000	370940000	8978600000	2447400000	4374800000	2078100000	939970000	5101500000	11786000000	2070700000
FLENEDR	299	305	P01009;P01009-2;P01009-3	SERPINA1	Alpha-1-antitrypsin;Short peptide from AAT	921.419	2	0.029382	80.438		78568000	58772000	28992000	70707000	28250000	46368000	40624000	142240000	100500000	50876000	78671000	43817000	89167000	17691000	50841000	68514000	82350000	85763000	68540000	112940000	61105000	118430000	46161000	0	69447000	72560000	37923000	27368000	69615000	41380000
FLENEDRR	299	306	P01009;P01009-2;P01009-3	SERPINA1	Alpha-1-antitrypsin;Short peptide from AAT	1077.52	1;2	0.00075932	182.73		633190000	400210000	286430000	453540000	262070000	308470000	242190000	1162300000	574790000	490370000	575140000	392950000	604880000	54454000	212680000	304740000	711540000	510950000	512610000	512930000	421480000	1248200000	277630000	63615000	356230000	333930000	142240000	118060000	218380000	391760000
FLENEDRRSASLHLPK	299	314	P01009;P01009-2	SERPINA1	Alpha-1-antitrypsin;Short peptide from AAT	1911	4	0.0025358	26.5		0	0	45631000	0	47031000	21115000	0	0	0	0	0	0	0	17391000	0	11449000	0	0	0	0	71563000	0	0	0	0	0	12047000	12670000	0	34267000
FNKPFVFLMIEQNTK	390	404	P01009	SERPINA1	Alpha-1-antitrypsin;Short peptide from AAT	1854.97	2;3	2.2247e-171	293.76	49	3863800000	2398600000	4049900000	4453700000	1025200000	62681000	1098000000	3953100000	4058900000	1750200000	2233100000	813560000	511230000	851260000	494960000	2308800000	1114300000	2420400000	4563500	6100900000	6456000000	7303600000	6432000000	5708000000	6547700000	1702200000	1364000000	7922500000	7803800000	4236900000
FNKPFVFLMIEQNTKSPLFMGK	390	411	P01009	SERPINA1	Alpha-1-antitrypsin;Short peptide from AAT	2615.36	2;3;4	9.8338e-76	172.67	49;50	354380000	266120000	350670000	371640000	314360000	0	122160000	301910000	98627000	92837000	106590000	83670000	107440000	394780000	76615000	450590000	10271000	95243000	0	57263000	1388800000	162070000	105410000	18345000	334710000	133180000	202740000	543890000	157500000	272520000
GKWERPFEVK	216	225	P01009;P01009-2;P01009-3	SERPINA1	Alpha-1-antitrypsin;Short peptide from AAT	1274.68	2;3	2.3566e-08	172.56		172680000	116690000	102550000	129860000	42849000	75936000	68332000	285840000	358900000	208360000	134790000	61058000	139410000	34338000	33990000	66765000	239700000	189310000	107480000	315290000	197470000	469050000	604750000	515750000	285100000	135980000	71887000	86597000	799210000	0
GKWERPFEVKDTEEEDFHVDQVTTVK	216	241	P01009;P01009-2;P01009-3	SERPINA1	Alpha-1-antitrypsin;Short peptide from AAT	3147.51	3;4	1.0979e-45	174.6		41507000	75241000	0	79810000	26055000	0	28535000	92308000	38546000	99355000	46678000	25588000	0	10590000	18954000	30563000	236980000	33669000	50769000	164530000	0	260700000	87923000	142260000	88024000	33273000	0	33852000	57082000	0
GTEAAGAMFLEAIPMSIPPEVK	368	389	P01009	SERPINA1	Alpha-1-antitrypsin;Short peptide from AAT	2258.13	2;3	2.3795e-79	209.23	47;48	12226000	43742000	35406000	78193000	48720000	29814000	14180000	105630000	171070000	74419000	60553000	18519000	14032000	0	11532000	54862000	74102000	63800000	58537000	217220000	113450000	177050000	137250000	87108000	103820000	21455000	16641000	112460000	146080000	26111000
ITPNLAEFAFSLYR	50	63	P01009;P01009-2;P01009-3	SERPINA1	Alpha-1-antitrypsin;Short peptide from AAT	1640.86	2;3	1.3934e-15	115.82		2752100000	2229200000	944270000	2727800000	576690000	302660000	2111300000	5594500000	6616500000	5602600000	3977800000	1356200000	882770000	229310000	1135100000	1045600000	4754900000	7177300000	1754300000	5919600000	1450400000	6444500000	9125700000	5564000000	4210800000	2207800000	848330000	5009100000	6342800000	2155400000
IVDLVKELDR	193	202	P01009;P01009-2;P01009-3	SERPINA1	Alpha-1-antitrypsin;Short peptide from AAT	1198.69	3	0.00043685	72.496		0	0	0	0	0	0	0	29378000	17801000	13108000	14830000	0	0	0	0	0	22272000	25582000	5742300	0	0	0	43293000	20202000	15091000	0	0	33799000	44655000	0
IVDLVKELDRDTVFALVNYIFFK	193	215	P01009;P01009-2;P01009-3	SERPINA1	Alpha-1-antitrypsin;Short peptide from AAT	2756.52	2;3;4;5	6.8372e-149	299.57		1062500000	1988300000	1162400000	2346500000	1982300000	236330000	1510100000	3240300000	4734700000	1300600000	1904800000	1035300000	519190000	845230000	1449600000	1991700000	506480000	6797800000	1317500000	785210000	752010000	10615000	2283300000	705360000	1181300000	1784200000	2144400000	6828200000	2127300000	190940000
KLSSWVLLMK	258	267	P01009;P01009-2;P01009-3	SERPINA1	Alpha-1-antitrypsin;Short peptide from AAT	1203.7	1;2;3	1.7952e-08	169.76	51	4904400000	3486700000	11553000000	4778600000	4985100000	2520900000	3278200000	7887300000	6062700000	3377300000	3983400000	3321700000	3290900000	1595700000	1155600000	3962500000	3349200000	5891000000	2375600000	4564000000	12844000000	6984300000	8278200000	4929000000	8730400000	4225900000	4305700000	14710000000	9483900000	11652000000
KLYHSEAFTVNFGDTEEAKK	160	179	P01009;P01009-2;P01009-3	SERPINA1	Alpha-1-antitrypsin;Short peptide from AAT	2313.13	4	0.090876	6.6069		0	0	0	33575000	13453000	0	0	0	70652000	0	0	0	0	0	0	0	0	0	0	86365000	0	125370000	110520000	0	61529000	0	0	0	0	0
KQINDYVEK	179	187	P01009;P01009-2;P01009-3	SERPINA1	Alpha-1-antitrypsin;Short peptide from AAT	1135.59	2	2.9213e-07	182.39		9564400	4999700	0	17436000	0	0	0	0	0	0	24982000	10735000	13556000	0	0	0	60543000	33280000	0	168960000	0	0	67206000	44041000	0	0	0	17641000	183680000	0
KQINDYVEKGTQGK	179	192	P01009;P01009-2;P01009-3	SERPINA1	Alpha-1-antitrypsin;Short peptide from AAT	1606.83	2;3;4	2.5415e-05	141.86		56027000	18311000	15152000	49090000	15950000	8773500	23731000	75894000	99164000	26984000	78280000	30249000	30455000	4688300	11439000	17241000	116320000	61703000	29346000	81499000	24917000	236930000	92049000	31905000	65626000	38264000	9592300	63742000	153540000	28919000
LGMFNIQHCK	248	257	P01009;P01009-2;P01009-3	SERPINA1	Alpha-1-antitrypsin;Short peptide from AAT	1246.6	2;3	1.1193e-51	262.97	52	6512600000	3798200000	9021900000	6261200000	7217600000	3544000000	3103400000	11945000000	4913300000	4352200000	4676400000	4101300000	3727300000	3114200000	1367800000	4624100000	4836300000	6217800000	3157900000	5658800000	17596000000	8475100000	8801500000	6920100000	9874800000	2931000000	5387700000	6429600000	3892100000	3799000000
LGMFNIQHCKK	248	258	P01009;P01009-2;P01009-3	SERPINA1	Alpha-1-antitrypsin;Short peptide from AAT	1374.69	2;3	1.9977e-12	204.27	52	472100000	346940000	518690000	296540000	731980000	389670000	202740000	703470000	351660000	352170000	300060000	243150000	281080000	225270000	76494000	289740000	303260000	373000000	255350000	382100000	1686500000	446500000	550950000	333500000	601240000	264850000	317610000	852210000	227850000	788660000
LQHLENELTHDIITK	284	298	P01009;P01009-2;P01009-3	SERPINA1	Alpha-1-antitrypsin;Short peptide from AAT	1802.95	2;3;4	8.5205e-30	196.18		147250000	91155000	88596000	191970000	42870000	17629000	59456000	68035000	100360000	252440000	80413000	12057000	57117000	19415000	18823000	37144000	146370000	88409000	33592000	528610000	79703000	465050000	320320000	685870000	267750000	104630000	13935000	64197000	248460000	16076000
LQHLENELTHDIITKFLENEDRR	284	306	P01009;P01009-2;P01009-3	SERPINA1	Alpha-1-antitrypsin;Short peptide from AAT	2862.46	4	0.012959	13.797		0	0	0	0	0	0	0	0	0	0	0	0	0	0	0	0	0	0	4000800	0	3977800	0	0	5937000	0	0	0	6957700	0	0
LSITGTYDLK	315	324	P01009;P01009-2	SERPINA1	Alpha-1-antitrypsin;Short peptide from AAT	1109.6	1;2	1.3354e-08	191.67		8593000000	6820500000	16684000000	8769900000	8152800000	6004100000	6729600000	8376100000	5470100000	7595400000	7557100000	7253900000	6388900000	3918100000	7031500000	7691900000	6820000000	10474000000	5574700000	9049300000	16278000000	10133000000	12087000000	6499400000	10995000000	8687500000	8237700000	16287000000	11772000000	15771000000
LSITGTYDLKSVLGQLGITK	315	334	P01009;P01009-2	SERPINA1	Alpha-1-antitrypsin;Short peptide from AAT	2106.19	2;3	5.9467e-37	246.21		20400000	10468000	95293000	9873300	155360000	48357000	17476000	10760000	4821500	2618000	6768300	25265000	26557000	99091000	22658000	45375000	2072600	4307200	6912800	3287400	200470000	4907800	0	4147200	6654500	15858000	43818000	46787000	0	139750000
LSSWVLLMK	259	267	P01009;P01009-2;P01009-3	SERPINA1	Alpha-1-antitrypsin;Short peptide from AAT	1075.61	1;2	6.3334e-05	147.19	51	2306200000	2688400000	5697700000	2367200000	2672900000	1419700000	1964100000	4473100000	3958800000	2024000000	2302500000	1782500000	1821500000	1391600000	1111600000	2293400000	1840400000	3949400000	1713400000	1992500000	6158800000	2522000000	2731500000	1988300000	3931700000	2118000000	3146900000	9460700000	4308000000	6548700000
LVDKFLEDVK	150	159	P01009;P01009-2;P01009-3	SERPINA1	Alpha-1-antitrypsin;Short peptide from AAT	1204.67	3	0.00010681	95.417		240620000	151160000	56123000	346910000	20922000	19936000	127930000	220040000	431120000	435140000	350100000	60336000	0	0	66198000	36721000	510000000	453130000	108050000	1011800000	31451000	1174000000	1018400000	1154600000	519380000	230370000	22196000	239260000	679950000	76146000
LVDKFLEDVKK	150	160	P01009;P01009-2;P01009-3	SERPINA1	Alpha-1-antitrypsin;Short peptide from AAT	1332.77	2;3	8.2001e-09	165.63		868250000	618390000	178970000	752120000	106840000	81225000	415100000	1283400000	1905500000	1616400000	1272800000	242850000	203150000	24908000	99259000	124780000	2177900000	1355700000	573440000	2785500000	326040000	3725800000	3592800000	3975000000	1683700000	475130000	74648000	556220000	2912000000	231520000
LYHSEAFTVNFGDTEEAK	161	178	P01009;P01009-2;P01009-3	SERPINA1	Alpha-1-antitrypsin;Short peptide from AAT	2056.94	2;3	8.5572e-191	234.63		22801000	12994000	0	35295000	11158000	8387700	15829000	35613000	88111000	44056000	51284000	11532000	12256000	0	10933000	0	66612000	50980000	24116000	168770000	22554000	127570000	129470000	92456000	60091000	30392000	0	19256000	53937000	0
LYHSEAFTVNFGDTEEAKK	161	179	P01009;P01009-2;P01009-3	SERPINA1	Alpha-1-antitrypsin;Short peptide from AAT	2185.03	2;3;4	1.4653e-200	392.91		214000000	200090000	46193000	439150000	117430000	47642000	222400000	385650000	626710000	438110000	453850000	105540000	76726000	13498000	83476000	95825000	975970000	454130000	187540000	1533100000	144390000	1394200000	1433600000	1642100000	843370000	248550000	21179000	122610000	698650000	40760000
LYHSEAFTVNFGDTEEAKKQINDYVEK	161	187	P01009;P01009-2;P01009-3	SERPINA1	Alpha-1-antitrypsin;Short peptide from AAT	3174.51	3;4	1.4236e-38	147.97		23594000	25156000	0	51042000	0	0	27666000	46610000	93998000	49106000	66697000	0	0	0	0	0	66931000	48795000	43247000	95646000	0	159770000	162210000	98905000	65233000	32396000	0	0	88441000	0
QINDYVEK	180	187	P01009;P01009-2;P01009-3	SERPINA1	Alpha-1-antitrypsin;Short peptide from AAT	1007.49	2	0.019993	145.17		119060000	72556000	70001000	138900000	55267000	94315000	83319000	262360000	631630000	275070000	194250000	121890000	92752000	44015000	56027000	63496000	449930000	273090000	110980000	627150000	226180000	485190000	359780000	248170000	209770000	111630000	43567000	107860000	643850000	65033000
QINDYVEKGTQGK	180	192	P01009;P01009-2;P01009-3	SERPINA1	Alpha-1-antitrypsin;Short peptide from AAT	1478.74	2;3	4.8415e-90	322.23		286080000	165790000	150400000	315500000	80316000	93846000	211750000	526020000	824460000	464860000	414130000	251950000	227670000	35772000	146630000	158240000	503070000	417160000	217220000	563510000	156140000	978500000	590800000	197620000	529880000	308990000	68222000	340420000	1054100000	209460000
RLGMFNIQHCK	247	257	P01009;P01009-2;P01009-3	SERPINA1	Alpha-1-antitrypsin;Short peptide from AAT	1402.7	2;3	4.4271e-08	152.06	52	1345800000	725160000	2744700000	756720000	1756500000	858870000	778020000	2193100000	1974700000	481100000	737850000	716500000	899700000	667250000	250940000	686210000	498540000	1037500000	536690000	392110000	3963900000	1039900000	940160000	736070000	1049100000	679760000	961030000	3794300000	3062400000	3326800000
RLGMFNIQHCKK	247	258	P01009;P01009-2;P01009-3	SERPINA1	Alpha-1-antitrypsin;Short peptide from AAT	1530.79	2;3	0.00010049	113.93		0	0	0	0	0	0	0	60513000	67837000	0	0	39791000	42956000	0	0	0	0	0	0	0	0	0	0	3992400	0	0	0	132490000	0	101220000
SASLHLPK	307	314	P01009;P01009-2	SERPINA1	Alpha-1-antitrypsin;Short peptide from AAT	851.486	2	0.02167	90.37		1947800000	1150400000	2555200000	1104600000	1894800000	1475300000	1044900000	2753700000	0	1042900000	1542900000	1789900000	1298600000	648930000	590870000	1214700000	1138300000	1250200000	1470000000	569680000	4871200000	1784700000	1530900000	796120000	1641000000	1196600000	1297600000	6214100000	0	3209100000
SASLHLPKLSITGTYDLK	307	324	P01009;P01009-2	SERPINA1	Alpha-1-antitrypsin;Short peptide from AAT	1943.07	2;3;4	5.2632e-25	139.95		15301000	7721000	62363000	0	199550000	60616000	22306000	6720600	0	0	0	35031000	16683000	89656000	26436000	18310000	0	4502100	0	0	189030000	0	0	0	0	0	0	45324000	0	34794000
SPLFMGK	405	411	P01009	SERPINA1	Alpha-1-antitrypsin;Short peptide from AAT	778.405	1	0.084372	139.92	50	637400000	399820000	649240000	350460000	375080000	298050000	319350000	1495600000	755410000	388930000	597380000	592620000	416510000	153350000	125930000	512350000	392110000	673990000	233780000	476880000	3152800000	675490000	642270000	362630000	633320000	364220000	517380000	2549800000	1325700000	1783600000
SVLGQLGITK	325	334	P01009;P01009-2	SERPINA1	Alpha-1-antitrypsin;Short peptide from AAT	1014.61	2	5.9819e-05	100.55		13765000000	9225400000	19164000000	10268000000	10245000000	5682100000	7464500000	15035000000	9172300000	10704000000	10082000000	10144000000	7248900000	4389200000	5633600000	8751800000	9768200000	14136000000	7815800000	9039800000	20555000000	13608000000	14501000000	9053600000	11487000000	12112000000	8835500000	20293000000	13019000000	18258000000
SVLGQLGITKVFSNGADLSGVTEEAPLK	325	352	P01009;P01009-2	SERPINA1	Alpha-1-antitrypsin;Short peptide from AAT	2829.51	3	0.026909	11.262		0	0	0	0	0	0	5439600	0	0	0	0	7046000	0	0	0	0	0	0	0	0	0	0	0	0	0	0	0	0	0	0
SVLGQLGITKVFSNGADLSGVTEEAPLKLSK	325	355	P01009;P01009-2	SERPINA1	Alpha-1-antitrypsin;Short peptide from AAT	3157.72	4	0.018365	21.06		0	0	0	0	0	9902700	0	0	0	0	0	74131000	0	0	0	0	0	0	0	0	0	0	0	0	0	0	0	0	0	0
TDTSHHDQDHPTFNK	35	49	P01009;P01009-2;P01009-3	SERPINA1	Alpha-1-antitrypsin;Short peptide from AAT	1778.76	4	7.1084e-05	66.264		16227000	8852800	7237300	14280000	12466000	12684000	0	0	31779000	0	19967000	6695900	0	4230900	3446900	60734	65074000	0	23842000	77506000	31759000	150240000	50789000	31884000	122670	10751000	0	2333500	0	0
TDTSHHDQDHPTFNKITPNLAEFAFSLYR	35	63	P01009;P01009-2;P01009-3	SERPINA1	Alpha-1-antitrypsin;Short peptide from AAT	3401.61	4	2.6048e-11	78.43		0	0	0	0	0	0	0	0	35757000	37371000	0	0	0	0	0	0	34189000	0	0	0	0	40668000	37727000	0	33483000	0	0	0	0	0
TLNQPDSQLQLTTGNGLFLSEGLK	126	149	P01009;P01009-2;P01009-3	SERPINA1	Alpha-1-antitrypsin;Short peptide from AAT	2573.33	2;3	1.8752e-56	198.22		132660000	114030000	59857000	234460000	41717000	13421000	0	210230000	402160000	247990000	340970000	48187000	30827000	14018000	59677000	61976000	174990000	0	138710000	452520000	83024000	597880000	492140000	672920000	241820000	112240000	21122000	133470000	353430000	49522000
TLNQPDSQLQLTTGNGLFLSEGLKLVDK	126	153	P01009;P01009-2;P01009-3	SERPINA1	Alpha-1-antitrypsin;Short peptide from AAT	3028.61	3	9.6168e-11	89.51		0	8848400	0	12639000	0	0	0	14504000	20539000	13199000	9799800	0	0	0	0	0	5637900	0	0	15432000	0	15192000	20128000	19487000	0	0	0	0	14832000	0
TLNQPDSQLQLTTGNGLFLSEGLKLVDKFLEDVK	126	159	P01009;P01009-2;P01009-3	SERPINA1	Alpha-1-antitrypsin;Short peptide from AAT	3759.99	3;4	2.0111e-167	221.18		20481000	44448000	0	68248000	0	0	14000000	151530000	208800000	56696000	135460000	0	5775900	0	21303000	0	0	205610000	31124000	25888000	22665000	0	34447000	15377000	48274000	75409000	19701000	111940000	254020000	50651000
VFSNGADLSGVTEEAPLK	335	352	P01009;P01009-2	SERPINA1	Alpha-1-antitrypsin;Short peptide from AAT	1832.92	2	4.1373e-100	195.08		0	0	0	179930000	0	0	0	0	0	0	0	0	0	0	38519000	0	0	0	0	471930000	0	0	0	0	189930000	0	0	224020000	0	0
VFSNGADLSGVTEEAPLKLSK	335	355	P01009;P01009-2	SERPINA1	Alpha-1-antitrypsin;Short peptide from AAT	2161.13	2;3	2.9318e-288	303.05		938070000	828820000	1119900000	863490000	934040000	743950000	415450000	972430000	1134500000	650180000	539430000	413600000	518300000	468970000	323200000	629520000	550260000	559680000	932730000	692770000	1493000000	938970000	662740000	705220000	678070000	522590000	444730000	1291200000	1540800000	816260000
WERPFEVKDTEEEDFHVDQVTTVK	218	241	P01009;P01009-2;P01009-3	SERPINA1	Alpha-1-antitrypsin;Short peptide from AAT	2962.4	4	6.7638e-06	83.36		0	0	0	0	0	0	0	0	0	0	0	0	0	0	0	0	0	0	0	0	0	16767000	0	0	40834000	0	0	0	0	0
ATWSGAVLAGR	407	417	P04217;P04217-2	A1BG	Alpha-1B-glycoprotein	1087.58	2	4.1558e-05	132.88		0	0	0	0	0	2568700	337350000	457560000	265680000	279030000	247580000	0	429380000	0	0	0	222060000	317880000	208190000	192940000	5174700	244590000	219040000	128330000	270810000	226530000	0	405890000	385850000	0
ATWSGAVLAGRDAVLR	407	422	P04217;P04217-2	A1BG	Alpha-1B-glycoprotein	1641.9	3	3.1119e-06	111.66		28006000	0	110050000	0	78598000	54455000	30232000	0	0	0	0	29810000	34464000	65791000	32975000	39485000	0	0	0	0	0	0	0	0	0	23258000	37708000	11740000	0	48714000
ATWSGAVLAGRDAVLRCEGPIPDVTFELLR	407	436	P04217;P04217-2	A1BG	Alpha-1B-glycoprotein	3268.7	3;4	0.0027347	24.668		0	0	12818000	0	20294000	9837600	0	0	0	0	0	3602100	0	19625000	0	5945800	0	0	0	0	7704700	0	0	0	0	0	7572700	0	0	0
CEGPIPDVTFELLR	423	436	P04217;P04217-2	A1BG	Alpha-1B-glycoprotein	1644.82	2	0.004013	64.394		30188000	27872000	26743000	44321000	12947000	11148000	24632000	55834000	65736000	59855000	41745000	13700000	0	10652000	0	16686000	60667000	67563000	28772000	38663000	11622000	133860000	41980000	55759000	26592000	151690000	7822700	0	42475000	17553000
CEGPIPDVTFELLREGETK	423	441	P04217;P04217-2	A1BG	Alpha-1B-glycoprotein	2189.07	2;3	4.1747e-10	124.14		88140000	56247000	177690000	128360000	66237000	54153000	165160000	128010000	124830000	76404000	86981000	116380000	141000000	57750000	101550000	123880000	68257000	101720000	65532000	52879000	79188000	121060000	60973000	26801000	143080000	143860000	66255000	70667000	142710000	73056000
CEGPIPDVTFELLREGETKAVK	423	444	P04217;P04217-2	A1BG	Alpha-1B-glycoprotein	2487.27	4	0.00024879	37.821		0	0	0	0	24521000	14033000	0	0	0	0	0	0	0	23581000	0	2448900	0	0	0	0	0	0	0	0	0	0	14437000	0	0	0
CLAPLEGAR	325	333	P04217;P04217-2	A1BG	Alpha-1B-glycoprotein	985.501	2	4.3165e-05	128.69		303130000	192570000	337810000	180210000	311380000	384170000	269370000	372170000	260040000	180500000	171540000	325570000	303030000	380450000	213180000	316750000	200470000	276330000	204660000	157810000	371200000	208760000	175700000	112280000	219780000	210320000	280040000	279750000	308870000	431090000
CRSGLSTGWTQLSK	93	106	P04217	A1BG	Alpha-1B-glycoprotein	1579.78	2;3	0.023693	47.568		16364000	11622000	0	0	17034000	20327000	0	11447000	0	0	0	14310000	0	22410000	6539500	0	0	0	0	0	18333000	0	0	0	0	11348000	13136000	9232900	0	0
DAVLRCEGPIPDVTFELLR	418	436	P04217;P04217-2	A1BG	Alpha-1B-glycoprotein	2199.14	2	0.0029938	56.488		0	0	0	0	0	0	0	6222100	0	0	0	0	0	0	0	0	0	0	0	0	11375000	0	0	0	0	0	0	0	0	0
DAVLRCEGPIPDVTFELLREGETK	418	441	P04217;P04217-2	A1BG	Alpha-1B-glycoprotein	2743.39	3;4	5.5932e-30	126.34		56211000	56017000	44203000	61478000	161270000	75529000	52175000	47753000	0	0	23375000	54685000	75027000	95007000	64880000	125290000	0	0	43865000	0	170230000	0	0	0	20447000	67181000	87313000	21467000	0	81931000
FALVREDR	334	341	P04217;P04217-2	A1BG	Alpha-1B-glycoprotein	1004.54	2	0.014232	128.69		143790000	84546000	429260000	102020000	130960000	108850000	100850000	173330000	238230000	69523000	95761000	146070000	0	95279000	55040000	105270000	84697000	193050000	102630000	79939000	200130000	102580000	70411000	43713000	81725000	92327000	83485000	252570000	197050000	182050000
GEKELLVPR	246	254	P04217;P04217-2	A1BG	Alpha-1B-glycoprotein	1039.6	2	0.0062413	105.2		11394000	0	29357000	5720700	12897000	11717000	7611800	11360000	14080000	0	0	14719000	6588800	6137200	0	6303600	0	8542500	0	0	9538700	0	0	0	0	0	0	18679000	19625000	20827000
GVLRGVTFLLR	141	151	P04217;P04217-2	A1BG	Alpha-1B-glycoprotein	1229.76	3	3.7372e-05	92.856		5354700	0	0	0	8575500	0	0	0	0	0	0	0	0	7947300	3848000	0	0	0	0	0	0	0	0	0	0	0	0	0	0	0
GVTFLLR	145	151	P04217;P04217-2;CON__Q2KJF1	A1BG	Alpha-1B-glycoprotein	804.486	2	0.011182	154.09		1000800000	550720000	1483500000	637070000	644880000	404880000	698130000	1146300000	974310000	670980000	792130000	541170000	577800000	555360000	347270000	631740000	573300000	1147800000	370020000	453490000	786030000	562860000	885310000	591390000	554890000	479710000	795620000	1319600000	1026600000	1759100000
GVTFLLRR	145	152	P04217;P04217-2	A1BG	Alpha-1B-glycoprotein	960.587	2	0.0027359	126.04		79558000	41793000	38229000	41372000	133620000	151630000	14123000	0	0	0	0	50949000	86458000	109210000	39706000	68633000	0	0	47428000	0	148810000	0	0	0	0	43076000	79055000	0	0	0
HQFLLTGDTQGR	79	90	P04217	A1BG	Alpha-1B-glycoprotein	1371.69	2;3	1.6641e-08	135.1		224930000	114640000	156870000	266710000	59896000	39174000	286530000	384840000	543760000	314960000	283570000	284260000	243860000	68200000	64458000	235970000	351150000	363510000	111450000	286580000	113480000	305780000	271890000	182360000	236880000	176390000	127160000	148840000	380410000	149310000
HQFLLTGDTQGRYR	79	92	P04217	A1BG	Alpha-1B-glycoprotein	1690.85	3	0.00027954	84.829		0	0	0	0	0	0	0	0	0	11521000	0	0	0	5401900	0	0	11205000	0	0	0	0	0	0	0	0	0	0	0	0	0
IFFHLNAVALGDGGHYTCR	262	280	P04217;P04217-2	A1BG	Alpha-1B-glycoprotein	2147.04	3;4	6.3494e-09	116.24		18665000	69550000	92249000	87984000	100050000	44886000	17666000	30603000	143080000	28602000	83428000	57760000	50235000	48669000	47073000	70609000	21761000	96091000	18299000	115050000	80527000	118520000	123120000	60860000	77087000	69895000	27855000	0	103470000	11247000
LELHVDGPPPRPQLR	392	406	P04217;P04217-2	A1BG	Alpha-1B-glycoprotein	1722.95	4	2.3283e-07	114.29		30948000	0	22914000	21883000	8476400	0	23131000	30491000	40959000	46641000	30356000	14376000	22491000	0	0	12578000	32268000	17220000	0	45006000	18186000	63900000	58028000	68467000	24936000	17251000	0	0	35729000	0
LHDNQNGWSGDSAPVELILSDETLPAPEFSPEPESGR	283	319	P04217;P04217-2	A1BG	Alpha-1B-glycoprotein	3989.86	3	0.010312	12.471		0	0	0	0	0	0	0	0	0	0	0	0	0	0	2930200	0	28023000	0	0	0	0	0	0	0	0	0	10309000	0	11084000	0
LHDNQNGWSGDSAPVELILSDETLPAPEFSPEPESGRALR	283	322	P04217;P04217-2	A1BG	Alpha-1B-glycoprotein	4330.08	4	0.020063	8.7111		0	0	0	0	0	0	0	0	0	0	0	0	0	15945000	0	0	0	0	0	0	0	0	0	0	0	0	0	0	0	0
LLELTGPK	107	114	P04217	A1BG	Alpha-1B-glycoprotein	869.522	2	0.0027271	116.73		683350000	396780000	747210000	442360000	625670000	451140000	432190000	619500000	452320000	400230000	479680000	397300000	455270000	526420000	291310000	442410000	350320000	492970000	357900000	283130000	609570000	314820000	392890000	272420000	317470000	300650000	535890000	611450000	446810000	735200000
LRCLAPLEGAR	323	333	P04217;P04217-2	A1BG	Alpha-1B-glycoprotein	1254.69	3	3.9923e-05	94.547		37634000	21484000	0	20208000	58436000	71732000	27003000	16747000	0	5092200	12434000	20004000	38275000	86551000	13919000	27294000	0	0	10370000	0	40670000	0	0	0	13124000	13625000	41185000	23963000	15581000	25175000
NGVAQEPVHLDSPAIK	63	78	P04217	A1BG	Alpha-1B-glycoprotein	1673.87	2	6.1946e-09	127.05		0	0	0	0	0	0	0	0	0	17006000	0	0	0	0	0	0	0	18416000	0	0	0	0	0	0	0	0	0	0	14774000	0
NGVAQEPVHLDSPAIKHQFLLTGDTQGR	63	90	P04217	A1BG	Alpha-1B-glycoprotein	3027.55	4	2.3663e-06	49.059		16446000	16981000	0	0	0	15753000	10302000	13515000	0	0	15719000	0	0	0	4842700	21290000	0	0	10450000	0	20262000	0	0	0	12734000	14428000	0	13106000	0	21901000
RGEKELLVPR	245	254	P04217;P04217-2	A1BG	Alpha-1B-glycoprotein	1195.7	2	0.057591	82.494		0	8012500	0	0	0	0	3485800	14266000	0	9809300	0	0	14447000	0	0	9959700	12789000	0	6019300	0	0	18000000	0	0	0	9474000	0	0	9393300	0
SGLSTGWTQLSK	95	106	P04217	A1BG	Alpha-1B-glycoprotein	1263.65	2	1.1268e-05	140.63		1018300000	481830000	1358100000	734880000	585910000	508870000	685080000	642800000	462290000	912550000	698980000	583050000	476050000	342810000	677610000	579520000	684100000	791240000	570990000	673860000	517660000	812510000	644540000	536810000	530630000	757500000	519680000	836470000	752580000	1060100000
SLPAPWLSMAPVSWITPGLK	115	134	P04217	A1BG	Alpha-1B-glycoprotein	2150.16	2;3	1.7406e-29	222.42	140	334030000	215260000	710440000	369710000	311890000	162930000	327870000	472200000	288010000	257870000	271430000	250120000	205830000	276650000	179240000	326720000	207550000	423710000	222410000	246960000	265260000	196130000	342870000	275880000	389170000	291020000	363060000	392380000	345470000	502530000
SSTSPDRIFFHLNAVALGDGGHYTCR	255	280	P04217;P04217-2	A1BG	Alpha-1B-glycoprotein	2877.36	3;4;5	3.0937e-07	92.761		97074000	38539000	240010000	88031000	245280000	122750000	78926000	62379000	87258000	83289000	74832000	68703000	89919000	108010000	80775000	128830000	44665000	41349000	56294000	25957000	146500000	95998000	68893000	53326000	77506000	99533000	56478000	37505000	95082000	43706000
SWVPHTFESELSDPVELLVAES	474	495	P04217;P04217-2	A1BG	Alpha-1B-glycoprotein	2470.19	2;3	2.8101e-12	146.2		257350000	212300000	543150000	351530000	296980000	217170000	323570000	359030000	340260000	292540000	261050000	232310000	233470000	327390000	260260000	294660000	162900000	381480000	184390000	262210000	192300000	82982000	257460000	211520000	297430000	321780000	287050000	158690000	345850000	242850000
TPGAAANLELIFVGPQHAGNYR	448	469	P04217;P04217-2	A1BG	Alpha-1B-glycoprotein	2295.18	2;3	3.1187e-164	343.31		561470000	486300000	1308000000	658440000	824240000	411240000	525950000	502060000	543280000	376380000	462830000	362940000	466770000	605220000	468060000	605500000	282730000	338610000	227890000	384420000	821220000	660460000	403610000	477980000	538580000	586810000	368130000	440650000	654210000	367880000
TVRTPGAAANLELIFVGPQHAGNYR	445	469	P04217;P04217-2	A1BG	Alpha-1B-glycoprotein	2651.39	4	0.00017144	37.93		0	0	0	0	16023000	11908000	0	0	0	0	0	0	0	21297000	0	0	0	0	0	0	0	0	0	0	0	0	0	0	0	0
VTLTCVAPLSGVDFQLR	228	244	P04217;P04217-2	A1BG	Alpha-1B-glycoprotein	1874.99	2;3	2.7723e-50	202.4		265670000	159430000	440080000	390590000	155730000	88675000	290510000	434940000	562270000	403640000	366850000	184040000	188490000	90148000	195180000	214940000	371500000	469290000	165360000	501390000	117390000	466790000	454450000	481750000	326430000	284490000	153110000	321340000	587450000	265480000
YRSWVPHTFESELSDPVELLVAES	472	495	P04217;P04217-2	A1BG	Alpha-1B-glycoprotein	2789.35	2;3	2.0012e-21	133.61		200230000	0	355940000	155210000	377400000	235390000	249330000	209770000	160260000	105440000	0	184080000	186140000	483080000	171680000	301020000	59590000	149150000	98838000	0	208180000	0	0	0	0	147140000	218230000	7812100	123750000	263630000
DFLQSLK	455	461	P08697;P08697-2	SERPINF2	Alpha-2-antiplasmin	849.46	2	0.058632	70.856		0	0	0	0	0	0	0	0	0	0	0	0	0	0	0	0	0	0	0	0	0	0	0	0	0	8922400	0	0	0	0
DSFHLDEQFTVPVEMMQAR	253	271	P08697;P08697-2	SERPINF2	Alpha-2-antiplasmin	2279.04	2;3	2.3008e-07	84.933		11742000	17149000	34453000	58777000	9921300	4783900	23052000	17865000	29870000	26198000	17115000	14335000	16151000	0	10468000	22329000	10846000	20286000	8704000	40021000	18053000	34203000	30314000	37645000	35900000	16148000	5447000	14619000	31093000	9849700
ELKEQQDSPGNKDFLQSLK	443	461	P08697;P08697-2	SERPINF2	Alpha-2-antiplasmin	2203.11	3	0.00010332	57.339		0	0	0	0	0	0	0	0	0	0	0	0	0	0	0	0	0	0	0	0	0	0	0	13170000	0	0	0	0	0	0
GDKLFGPDLK	466	475	P08697;P08697-2	SERPINF2	Alpha-2-antiplasmin	1088.59	2	0.000215	114.86		72511000	32784000	39643000	73238000	24982000	17740000	42593000	43615000	33699000	53932000	70506000	59872000	43495000	0	21931000	28625000	18861000	34492000	28417000	55701000	36890000	58638000	42297000	24847000	61073000	15953000	18653000	73645000	37895000	57923000
GFPIKEDFLEQSEQLFGAKPVSLTGKQEDDLANINQWVK	171	209	P08697;P08697-2	SERPINF2	Alpha-2-antiplasmin	4418.24	4	7.2813e-05	21.441		0	0	0	0	0	0	0	0	0	0	0	0	0	0	0	0	0	0	0	9062600	0	0	0	0	0	0	0	0	0	0
HQMDLVATLSQLGLQELFQAPDLR	343	366	P08697;P08697-2	SERPINF2	Alpha-2-antiplasmin	2722.41	3	1.9981e-21	126.45	154	0	0	0	3094300	0	0	0	0	0	0	0	0	0	0	0	0	7026700	12457000	0	26307000	0	0	0	50941000	4543600	0	0	0	5675100	0
LCQDLGPGAFR	151	161	P08697;P08697-2;CON__P28800	SERPINF2	Alpha-2-antiplasmin	1232.6	2	2.4181e-07	122.69		65782000	55395000	42948000	63795000	29617000	27904000	72091000	50110000	0	77971000	38439000	46287000	39685000	9252400	39053000	31384000	52061000	93159000	34536000	103940000	27121000	49398000	101150000	100110000	45193000	26441000	20513000	146820000	129920000	98039000
LGNQEPGGQTALK	52	64	P08697	SERPINF2	Alpha-2-antiplasmin	1311.68	2	5.5601e-06	96.371		0	0	0	0	0	0	0	0	0	0	0	0	0	0	0	0	0	0	0	0	0	27241000	0	26142000	12242000	0	0	0	0	0
LQQVLHAGSGPCLPHLLSR	132	150	P08697;P08697-2	SERPINF2	Alpha-2-antiplasmin	2082.12	3;4	2.1468e-05	90.694		19365000	13423000	0	25351000	0	0	10986000	7722300	0	31790000	18101000	7496100	6198300	0	6310800	0	12088000	8902800	0	40995000	14016000	31078000	23442000	59228000	8820400	0	0	11912000	16329000	7142500
MSLSSFSVNRPFLFFIFEDTTGLPLFVGSVR	404	434	P08697;P08697-2	SERPINF2	Alpha-2-antiplasmin	3509.81	3	3.2679e-09	62.313	155	0	0	0	0	0	2922000	0	0	0	0	0	0	0	0	0	0	0	0	0	0	0	0	0	0	23342000	0	0	7401000	0	0
NKFDPSLTQR	243	252	P08697;P08697-2	SERPINF2	Alpha-2-antiplasmin	1204.62	2;3	2.5931e-05	74.611		12015000	7355100	13458000	20069000	2517700	5910600	11879000	16312000	24480000	18826000	13471000	14488000	11479000	0	3655900	3265600	16564000	17038000	2594000	27336000	8033100	25031000	16684000	18439000	12485000	5721400	3480700	24762000	37677000	12250000
QLTSGPNQEQVSPLTLLK	34	51	P08697;P08697-2	SERPINF2	Alpha-2-antiplasmin	1952.06	2	0.0001247	65.855		33021000	26653000	38917000	31807000	0	8617100	37664000	42620000	37673000	24108000	29806000	9197700	38220000	10761000	8037700	14293000	14624000	54743000	0	16542000	6335900	5801700	12825000	13126000	53282000	11593000	18165000	102790000	45118000	16974000
WFLLEQPEIQVAHFPFK	277	293	P08697;P08697-2	SERPINF2	Alpha-2-antiplasmin	2128.11	2;3	5.9135e-14	150.59		12468000	0	0	0	0	0	0	0	0	39703000	0	0	9105600	0	0	0	24257000	0	0	51059000	0	0	0	120200000	5323100	0	0	0	0	0
AQLVPLPPSTYVEFTVSGTDCVAK	188	211	P02765	AHSG	Alpha-2-HS-glycoprotein;Alpha-2-HS-glycoprotein chain A;Alpha-2-HS-glycoprotein chain B	2578.3	2;3	1.0884e-18	129.93		51123000	43295000	0	141230000	16742000	0	54669000	67972000	93817000	130240000	117350000	30304000	21460000	0	0	36159000	103510000	61258000	43376000	133470000	0	68672000	79263000	164230000	51406000	60785000	18535000	25634000	28731000	21401000
AQLVPLPPSTYVEFTVSGTDCVAKEATEAAK	188	218	P02765	AHSG	Alpha-2-HS-glycoprotein;Alpha-2-HS-glycoprotein chain A;Alpha-2-HS-glycoprotein chain B	3278.64	3	1.2872e-17	98.595		134370000	118720000	51290000	103540000	54065000	19714000	84165000	68139000	80361000	85482000	119880000	48056000	63424000	27206000	71711000	93981000	55271000	51600000	65716000	86493000	48975000	100020000	78038000	53105000	111870000	72496000	45064000	42950000	105020000	22921000
AQLVPLPPSTYVEFTVSGTDCVAKEATEAAKCNLLAEK	188	225	P02765	AHSG	Alpha-2-HS-glycoprotein;Alpha-2-HS-glycoprotein chain A;Alpha-2-HS-glycoprotein chain B	4107.05	4	1.439e-21	78.732		68600000	71110000	75541000	60943000	54907000	16446000	51884000	33638000	18008000	0	45469000	47344000	38082000	15258000	52756000	93402000	0	0	25901000	0	31163000	19328000	11738000	0	51166000	63994000	50708000	39668000	30832000	30966000
CDSSPDSAEDVR	132	143	P02765;CON__P12763	AHSG	Alpha-2-HS-glycoprotein;Alpha-2-HS-glycoprotein chain A;Alpha-2-HS-glycoprotein chain B	1336.52	2	0.027064	52.576		0	0	0	1828300	0	0	0	0	774940	0	0	0	0	0	0	0	0	0	0	3701900	0	0	0	774340	0	0	443120	0	0	217230
CDSSPDSAEDVRK	132	144	P02765;CON__P12763	AHSG	Alpha-2-HS-glycoprotein;Alpha-2-HS-glycoprotein chain A;Alpha-2-HS-glycoprotein chain B	1464.62	3	0.022946	35.64		882160	964460	302360	3168100	388720	0	530610	351750	886250	599680	1756000	401700	1094500	50722	604170	3803500	2026000	506860	517630	3348900	135410	6074700	603460	744090	2600700	2525600	0	0	238970	0
CNLLAEK	219	225	P02765;CON__P12763	AHSG	Alpha-2-HS-glycoprotein;Alpha-2-HS-glycoprotein chain A;Alpha-2-HS-glycoprotein chain B	846.427	2	0.027738	87.181		0	0	0	186710000	0	0	0	209360000	90816000	0	0	0	0	0	0	0	253180000	227890000	0	274610000	0	0	0	51845000	160470000	0	0	42077000	57680000	0
CNLLAEKQYGFCK	219	231	P02765;CON__P12763	AHSG	Alpha-2-HS-glycoprotein;Alpha-2-HS-glycoprotein chain A;Alpha-2-HS-glycoprotein chain B	1629.76	2;3	3.0269e-45	235.49		412390000	380670000	327180000	380830000	191040000	109110000	362750000	303900000	137120000	178420000	264160000	361460000	296830000	90758000	183120000	521460000	89609000	203450000	186440000	99685000	197030000	214860000	183730000	35180000	614500000	379430000	307320000	330090000	237370000	283310000
EATEAAKCNLLAEK	212	225	P02765	AHSG	Alpha-2-HS-glycoprotein;Alpha-2-HS-glycoprotein chain A;Alpha-2-HS-glycoprotein chain B	1546.77	2;3	1.9793e-54	237.32		21148000	59195000	62688000	114700000	18267000	9793500	59854000	72157000	80198000	55036000	98300000	64011000	52918000	0	5659200	60574000	50874000	60488000	79041000	42046000	24628000	103070000	9562400	0	87400000	55258000	20983000	62133000	116140000	23880000
EATEAAKCNLLAEKQYGFCK	212	231	P02765	AHSG	Alpha-2-HS-glycoprotein;Alpha-2-HS-glycoprotein chain A;Alpha-2-HS-glycoprotein chain B	2330.1	3;4	7.1435e-23	144.63		61955000	41289000	88074000	49600000	64069000	0	48020000	0	0	0	49475000	54093000	64636000	11449000	22831000	87596000	0	0	19356000	0	55158000	23237000	0	0	42786000	42754000	49092000	0	0	0
EHAVEGDCDFQLLK	107	120	P02765	AHSG	Alpha-2-HS-glycoprotein;Alpha-2-HS-glycoprotein chain A;Alpha-2-HS-glycoprotein chain B	1659.76	2;3	4.2509e-12	220.66		60443000	38800000	28948000	119120000	13119000	8333200	42803000	10769000	49172000	22822000	72604000	33451000	28241000	0	23645000	34481000	20886000	38514000	10309000	86376000	0	138100000	68967000	283900000	77327000	82338000	0	0	45827000	10450000
EHAVEGDCDFQLLKLDGK	107	124	P02765	AHSG	Alpha-2-HS-glycoprotein;Alpha-2-HS-glycoprotein chain A;Alpha-2-HS-glycoprotein chain B	2072.98	3	1.4729e-12	107.21		13177000	0	22254000	0	10608000	4740900	9035800	0	0	0	19346000	12010000	12041000	3526900	4487200	25442000	0	0	0	0	14054000	13955000	0	24130000	0	0	0	8019800	0	5955500
FSVVYAK	125	131	P02765	AHSG	Alpha-2-HS-glycoprotein;Alpha-2-HS-glycoprotein chain A;Alpha-2-HS-glycoprotein chain B	812.443	2	0.017406	101.69		2050000000	2205900000	0	1599900000	649420000	410680000	1118800000	1808400000	1683300000	1631600000	2357200000	1145200000	1089600000	324140000	587190000	1108900000	1826000000	1693800000	1607600000	1543500000	867740000	875000000	1421800000	1523000000	1301000000	837660000	959610000	1934400000	1736500000	891730000
HTFMGVVSLGSPSGEVSHPR	318	337	P02765	AHSG	Alpha-2-HS-glycoprotein;Alpha-2-HS-glycoprotein chain A;Alpha-2-HS-glycoprotein chain B	2080.02	2;3;4	1.1042e-122	345.15	118	605670000	173590000	955650000	813130000	177900000	246400000	191590000	282780000	388460000	480520000	509940000	113040000	175130000	191030000	128330000	911120000	433800000	185150000	208330000	972320000	491080000	1141900000	562480000	1077000000	503270000	624600000	105970000	122930000	390760000	107870000
HTLNQIDEVK	58	67	P02765	AHSG	Alpha-2-HS-glycoprotein;Alpha-2-HS-glycoprotein chain A;Alpha-2-HS-glycoprotein chain B	1195.62	2	2.087e-30	236.92		27306000	19158000	12164000	31734000	6826000	6202000	14448000	27945000	88705000	60830000	62197000	13017000	16700000	3277600	0	9580400	105180000	41644000	17947000	140060000	7341200	58995000	53926000	141950000	44516000	16355000	8322600	16109000	73438000	4137100
LDGKFSVVYAK	121	131	P02765	AHSG	Alpha-2-HS-glycoprotein;Alpha-2-HS-glycoprotein chain A;Alpha-2-HS-glycoprotein chain B	1225.67	2;3	1.4884e-06	149.94		359430000	375690000	214950000	391880000	252530000	20192000	302190000	261060000	209850000	193260000	374970000	373320000	308230000	70428000	128530000	493920000	136210000	218000000	168170000	167420000	215830000	272110000	220640000	146190000	415530000	317290000	203330000	429370000	256630000	163400000
QLKEHAVEGDCDFQLLK	104	120	P02765	AHSG	Alpha-2-HS-glycoprotein;Alpha-2-HS-glycoprotein chain A;Alpha-2-HS-glycoprotein chain B	2028.99	2;3;4	2.6198e-06	190.19		172860000	131380000	129070000	83000000	66580000	48558000	58369000	82606000	69644000	219980000	172570000	69250000	68017000	31301000	50201000	97689000	182710000	58363000	98856000	146940000	39832000	122090000	48358000	196140000	133990000	47184000	46646000	22250000	122050000	19685000
QLKEHAVEGDCDFQLLKLDGK	104	124	P02765	AHSG	Alpha-2-HS-glycoprotein;Alpha-2-HS-glycoprotein chain A;Alpha-2-HS-glycoprotein chain B	2442.22	4	8.6781e-08	113.91		99333000	81843000	74201000	84857000	92507000	45633000	93257000	41148000	59936000	61337000	101780000	76070000	85990000	0	43096000	174350000	64386000	0	61627000	58773000	89311000	99979000	65607000	66195000	135380000	143960000	52452000	38512000	56745000	41497000
QPNCDDPETEEAALVAIDYINQNLPWGYK	29	57	P02765	AHSG	Alpha-2-HS-glycoprotein;Alpha-2-HS-glycoprotein chain A;Alpha-2-HS-glycoprotein chain B	3362.54	3	5.8924e-08	66.245		3271300	0	0	13985000	0	0	7238500	8658200	27732000	30509000	16834000	6670100	4721400	0	6199000	6624600	15184000	13555000	6561600	31507000	0	0	8843900	36604000	17323000	11779000	0	3118600	21250000	0
TVVQPSVGAAAGPVVPPCPGR	341	361	P02765	AHSG	Alpha-2-HS-glycoprotein;Alpha-2-HS-glycoprotein chain A;Alpha-2-HS-glycoprotein chain B	2015.06	2;3	6.8059e-58	178.57		471630000	401560000	550820000	475130000	501700000	107990000	243320000	208730000	146910000	361170000	418000000	378610000	219730000	171990000	190070000	551330000	178310000	75785000	197390000	213790000	471790000	222960000	217010000	172700000	270080000	335870000	293800000	131790000	124750000	248610000
VWPQQPSGELFEIEIDTLETTCHVLDPTPVAR	68	99	P02765	AHSG	Alpha-2-HS-glycoprotein;Alpha-2-HS-glycoprotein chain A;Alpha-2-HS-glycoprotein chain B	3676.81	3	3.3266e-11	78.964		0	0	0	23646000	0	0	0	0	30676000	0	0	0	0	0	3493100	0	13652000	0	0	0	0	0	13330000	23953000	9862500	0	0	0	24759000	0
AAQVTIQSSGTFSSK	1275	1289	P01023	A2M	Alpha-2-macroglobulin	1510.76	2	2.5989e-21	174.83		25424000	25641000	0	0	16848000	0	18892000	30430000	0	42721000	25357000	13085000	0	13387000	15135000	0	103160000	0	0	78479000	16289000	19143000	25740000	18183000	8860400	0	8735600	0	0	0
AFQPFFVELTMPYSVIRGEAFTLK	788	811	P01023	A2M	Alpha-2-macroglobulin	2790.45	2;3	5.8298e-05	66.461	57	3555700	26348000	40560000	70230000	19365000	0	78119000	9759200	36020000	3008600	27927000	30518000	36443000	19178000	27028000	36688000	113560000	56770000	21133000	199130000	0	14441000	0	0	16886000	24514000	103500000	14764000	22726000	12978000
AFQPFFVELTMPYSVIRGEAFTLKATVLNYLPK	788	820	P01023	A2M	Alpha-2-macroglobulin	3790.02	4	3.1907e-10	48.352	57	3440000	0	0	0	0	0	8228500	13195000	5870500	3143200	3700400	0	0	0	670140	0	0	0	0	0	12716000	0	0	0	0	0	21537000	0	0	0
AIGYLNTGYQR	1004	1014	P01023	A2M	Alpha-2-macroglobulin	1254.64	2	3.1629e-17	171.85		660680000	624820000	1582300000	821800000	2089400000	1656200000	799490000	701400000	424930000	943190000	805040000	723840000	584300000	2120700000	527260000	808990000	1234200000	730140000	627120000	997140000	844020000	588070000	445790000	0	283010000	0	1075900000	460210000	380210000	1026400000
ALLAYAFALAGNQDK	1148	1162	P01023	A2M	Alpha-2-macroglobulin	1564.82	2;3	5.6688e-47	210.95		62397000	38608000	78868000	133210000	26810000	11433000	46833000	84431000	112300000	161800000	109610000	52652000	28693000	14309000	40800000	51010000	316510000	98598000	34513000	691230000	11086000	212560000	100600000	0	51838000	0	31674000	0	80948000	20068000
ALLAYAFALAGNQDKR	1148	1163	P01023	A2M	Alpha-2-macroglobulin	1720.93	2;3	2.3606e-05	105.14		17156000	15570000	25227000	34761000	0	2439100	35064000	17731000	27233000	34389000	27207000	21716000	0	3081300	0	11405000	75965000	25662000	9263400	114480000	0	66089000	22787000	12787000	0	13694000	13170000	0	19741000	0
ALLAYAFALAGNQDKRK	1148	1164	P01023	A2M	Alpha-2-macroglobulin	1849.02	3;4	3.1264e-05	87.49		27162000	31322000	21014000	63779000	30050000	0	38382000	26252000	16232000	52477000	32441000	15064000	21899000	0	0	0	68987000	11052000	22193000	46640000	0	67257000	16194000	0	7978700	11203000	16078000	0	8464700	0
AYIFIDEAHITQALIWLSQR	1054	1073	P01023	A2M	Alpha-2-macroglobulin	2387.26	2;3;4	2.797e-122	228.76		53689000	39556000	135370000	109460000	92127000	17913000	88788000	133510000	143850000	116020000	178950000	91632000	23169000	31420000	55925000	78589000	111900000	278810000	42177000	244340000	20552000	15040000	71298000	71064000	30062000	79485000	125470000	79532000	94752000	106860000
DLKPAIVK	1441	1448	P01023;CON__ENSEMBL:ENSBTAP00000024146	A2M	Alpha-2-macroglobulin	882.554	2	0.030228	99.305		71870000	56082000	26315000	120320000	10235000	8289400	0	141200000	129070000	108990000	203320000	60695000	0	0	0	0	265720000	183820000	33380000	413300000	9286600	175430000	65158000	59262000	30284000	0	26389000	36596000	187370000	0
DMYSFLEDMGLK	665	676	P01023	A2M	Alpha-2-macroglobulin	1447.64	2	0.00022555	91.961		7185800	7836700	5366600	17691000	0	1826300	9012200	16418000	11516000	28304000	19236000	4789300	0	0	0	7040500	27189000	30335000	6214400	51364000	6554200	10854000	12470000	7520900	3679300	2604400	3745100	0	14167000	5106300
DNSVHWERPQKPK	1178	1190	P01023	A2M	Alpha-2-macroglobulin	1619.82	2;3;4	8.2105e-06	84.753		26755000	13452000	10603000	28926000	9229900	4960400	22954000	23234000	31860000	113730000	58734000	22074000	20291000	3205200	5394600	21157000	418440000	30222000	16308000	120770000	4596000	258790000	17936000	9863100	13948000	11834000	9785000	7285900	31995000	11153000
DTVIKPLLVEPEGLEK	897	912	P01023	A2M	Alpha-2-macroglobulin	1779	2;3	3.0959e-06	172.57		0	11504000	0	38275000	0	0	23286000	24068000	30763000	110300000	46802000	0	0	0	0	0	153350000	46763000	14886000	273690000	0	31772000	27348000	0	0	0	0	0	29453000	0
DTVIKPLLVEPEGLEKETTFNSLLCPSGGEVSEELSLK	897	934	P01023	A2M	Alpha-2-macroglobulin	4157.13	3;4	4.6627e-16	53.213		0	0	0	12084000	0	0	0	0	0	0	18213000	0	0	0	0	0	49098000	0	0	75711000	0	0	0	0	0	0	0	0	0	0
EQAPHCICANGR	842	853	P01023	A2M	Alpha-2-macroglobulin	1411.61	2;3	0.0015456	81.619		3463100	3483500	2277900	6766600	2327900	3022300	2582400	4902000	13299000	6098900	8504600	4268500	5438900	1401700	1571800	3146800	16271000	5167100	4514100	40181000	0	10070000	2401400	2851400	1998200	1311300	1567000	1377100	9019000	1337900
ETTFNSLLCPSGGEVSEELSLK	913	934	P01023	A2M	Alpha-2-macroglobulin	2396.14	2	0.0011564	86.791		0	0	0	0	0	0	0	0	0	0	0	0	0	0	0	0	0	0	0	9453300	0	0	0	0	0	0	0	0	0	0
FEVQVTVPK	229	237	P01023	A2M	Alpha-2-macroglobulin	1045.58	2	0.00068617	105.98		449590000	423420000	636820000	1067000000	250000000	177520000	610270000	571100000	554960000	1186600000	1102200000	429430000	390510000	176520000	223170000	431070000	1645200000	1006100000	332420000	2423300000	233110000	687320000	498730000	285990000	246690000	195280000	378770000	200220000	507840000	372250000
FRVVSMDENFHPLNELIPLVYIQDPK	146	171	P01023	A2M	Alpha-2-macroglobulin	3112.61	3;4	3.3729e-19	101.78	58	115180000	136720000	161080000	321170000	79088000	23040000	219830000	200440000	103980000	205220000	267530000	103460000	70408000	32696000	53080000	153850000	239590000	197840000	59981000	602590000	30695000	148680000	104180000	81251000	76822000	54832000	131730000	26226000	150720000	51190000
FRVVSMDENFHPLNELIPLVYIQDPKGNR	146	174	P01023	A2M	Alpha-2-macroglobulin	3439.77	4;5	2.0178e-06	36.09		0	0	40732000	18129000	36364000	12177000	17976000	11498000	0	4394800	9839100	20980000	19891000	20894000	7984900	32648000	0	0	6378600	0	7447500	0	0	0	0	0	33408000	0	0	0
FSGQLNSHGCFYQQVK	290	305	P01023	A2M	Alpha-2-macroglobulin	1898.87	2;3	1.7725e-256	366.5		188330000	189630000	194890000	329740000	287490000	174570000	251620000	211630000	127010000	312230000	404260000	140200000	162060000	197400000	110610000	183070000	144440000	204150000	133610000	604190000	61915000	338440000	174330000	94084000	92522000	45791000	134670000	56891000	179440000	130490000
GGVEDEVTLSAYITIALLEIPLTVTHPVVR	1093	1122	P01023	A2M	Alpha-2-macroglobulin	3204.76	3	9.1788e-07	59.052		0	0	0	0	0	0	0	0	2952200	0	0	0	0	0	0	0	3885600	0	0	0	0	0	0	0	0	0	0	0	0	0
GHFSISIPVK	522	531	P01023	A2M	Alpha-2-macroglobulin	1083.61	2	1.5871e-08	155.42		30045000	0	0	35496000	11069000	0	0	30260000	31712000	61081000	0	0	12247000	6702300	0	12998000	111240000	47460000	9066600	168690000	13065000	56366000	0	29700000	17101000	11277000	17638000	0	45014000	21570000
GHFSISIPVKSDIAPVAR	522	539	P01023	A2M	Alpha-2-macroglobulin	1893.05	2;3;4	2.2807e-12	157.91		460460000	278810000	626380000	587430000	447120000	176650000	482860000	398640000	136120000	491640000	485850000	343630000	349270000	125290000	179510000	442880000	630010000	400630000	144170000	864140000	175970000	587680000	272740000	157080000	179200000	129360000	322240000	149800000	212000000	275900000
GVPIPNKVIFIR	376	387	P01023	A2M	Alpha-2-macroglobulin	1351.83	2;3	3.7442e-05	102.06		594460000	387810000	180010000	757800000	145440000	87179000	540920000	391200000	305150000	564290000	942220000	327420000	213230000	70294000	162210000	242790000	969630000	581940000	167910000	1179100000	87214000	478850000	317870000	223200000	267180000	147970000	350670000	193250000	358660000	337610000
HNVYINGITYTPVSSTNEKDMYSFLEDMGLK	646	676	P01023	A2M	Alpha-2-macroglobulin	3565.67	3;4	4.0954e-08	34.684		0	0	0	0	0	0	0	0	3947300	0	0	0	0	0	0	7011700	0	0	0	35470000	0	0	0	0	0	0	0	0	0	0
HYDGSYSTFGER	1020	1031	P01023	A2M	Alpha-2-macroglobulin	1417.59	2;3	6.8828e-24	214.82		632270000	444180000	910980000	1035400000	476120000	374050000	712580000	897780000	345180000	808890000	1091100000	774600000	517680000	287100000	318130000	690370000	1411300000	683190000	383660000	2271900000	235750000	758360000	203930000	173540000	246910000	165010000	546260000	229350000	698950000	435140000
HYDGSYSTFGERYGR	1020	1034	P01023	A2M	Alpha-2-macroglobulin	1793.78	3	0.031977	66.12		0	4782600	67216000	0	80297000	27485000	22342000	5998700	0	0	0	26506000	29906000	37689000	12727000	46134000	0	0	0	0	16592000	0	0	0	0	0	34934000	7371200	0	53934000
IAQWQSFQLEGGLK	175	188	P01023	A2M	Alpha-2-macroglobulin	1603.84	2;3	7.1473e-18	162.93		216440000	185830000	276090000	334430000	120540000	85757000	234910000	236490000	409990000	477500000	514040000	198860000	143150000	80967000	120800000	171470000	680430000	390760000	105770000	951660000	87979000	302680000	173460000	146130000	94728000	72570000	175190000	74077000	243110000	117720000
IAQWQSFQLEGGLKQFSFPLSSEPFQGSYK	175	204	P01023	A2M	Alpha-2-macroglobulin	3433.7	3	4.774e-39	125.07		59241000	67254000	105300000	131300000	128940000	42448000	157880000	70953000	98594000	98752000	122740000	83247000	69748000	65765000	79081000	146280000	77922000	83593000	53983000	149850000	41966000	30455000	20098000	0	30766000	30677000	102180000	0	42326000	36365000
IAQWQSFQLEGGLKQFSFPLSSEPFQGSYKVVVQK	175	209	P01023	A2M	Alpha-2-macroglobulin	3987.06	4	0.009883	11.968		0	0	0	0	17471000	4876700	11570000	0	0	0	0	0	8108600	8732400	0	0	0	0	0	0	0	0	0	0	0	0	0	0	0	0
KDNSVHWERPQKPK	1177	1190	P01023	A2M	Alpha-2-macroglobulin	1747.91	4	0.00050288	61.745		4499800	0	3037700	0	3671800	0	3265400	4842300	3278300	4668200	7942500	3320700	4765600	920730	0	4045800	18263000	3457900	4877300	23531000	261950	39157000	2989800	1535400	58305	1377900	1843900	1314400	4340700	3808300
KLSFYYLIMAK	492	502	P01023	A2M	Alpha-2-macroglobulin	1375.76	2;3	1.8712e-09	169.58		4360400	0	0	10612000	23486000	0	0	0	0	0	0	7853500	0	0	3694000	0	52658000	0	0	82664000	0	49406000	2462800	21965000	0	0	0	0	0	0
KYFPETWIWDLVVVNSAGVAEVGVTVPDTITEWK	733	766	P01023	A2M	Alpha-2-macroglobulin	3847.97	3;4	1.0691e-12	74.021		0	0	0	0	0	3989400	57231000	18770000	0	28577000	0	20115000	0	5921600	4380100	0	21816000	8733800	5113500	23590000	0	0	9890200	0	19657000	15913000	14118000	0	26093000	0
KYSDASDCHGEDSQAFCEK	271	289	P01023	A2M	Alpha-2-macroglobulin	2232.87	2;3;4	3.1661e-55	193.42		73651000	22339000	18237000	110040000	94732000	53993000	80439000	83711000	124130000	111620000	167480000	48089000	60306000	25469000	44448000	108870000	278700000	79356000	57197000	323480000	9337300	188670000	27286000	19557000	38889000	32349000	33967000	31393000	59658000	40310000
KYSDASDCHGEDSQAFCEKFSGQLNSHGCFYQQVK	271	305	P01023	A2M	Alpha-2-macroglobulin	4113.73	4	0.0090902	8.8256		0	0	0	0	0	0	0	0	0	0	0	0	0	0	0	11794000	0	0	0	0	0	0	0	0	0	0	0	0	0	0
LHTEAQIQEEGTVVELTGR	320	338	P01023	A2M	Alpha-2-macroglobulin	2109.07	2;3	6.4399e-201	379.54		255000000	306920000	187560000	461710000	186900000	71901000	318050000	185810000	120080000	408210000	589150000	172670000	165440000	81245000	156590000	229570000	644610000	247470000	140690000	951760000	78343000	338580000	198970000	121450000	105460000	75513000	121910000	5854900	147680000	107080000
LHTEAQIQEEGTVVELTGRQSSEITR	320	345	P01023	A2M	Alpha-2-macroglobulin	2910.47	4	1.3861e-13	87.857		0	5835000	0	0	29482000	8198900	0	0	0	0	0	0	11097000	18005000	6313500	25049000	0	0	0	0	0	0	0	0	0	0	11576000	0	0	0
LLIYAVLPTGDVIGDSAK	540	557	P01023	A2M	Alpha-2-macroglobulin	1844.03	2;3	0.0001669	111.43		42666000	40837000	37146000	115040000	23949000	18242000	59875000	38565000	74715000	102860000	120720000	42862000	32532000	0	36482000	33311000	153300000	64026000	42702000	356830000	0	89703000	44187000	49873000	15876000	15375000	17874000	0	42653000	0
LLIYAVLPTGDVIGDSAKYDVENCLANK	540	567	P01023	A2M	Alpha-2-macroglobulin	3050.56	3	3.2693e-06	48.627		0	0	0	10459000	0	0	0	0	0	9238700	0	0	0	0	0	0	15048000	11488000	0	26573000	0	0	0	0	0	0	0	0	0	0
LLLQQVSLPELPGEYSMK	1298	1315	P01023	A2M	Alpha-2-macroglobulin	2044.09	2;3	2.8389e-09	153.75	59	0	0	0	7275100	0	0	0	49029000	10818000	28549000	17769000	0	0	0	0	0	74226000	49044000	0	183250000	0	22121000	42599000	31310000	8327800	0	0	0	0	0
LPPNVVEESAR	935	945	P01023;CON__ENSEMBL:ENSBTAP00000024146	A2M	Alpha-2-macroglobulin	1209.64	2	0.0079168	73.848		0	38626000	0	85155000	0	0	0	77068000	92540000	121010000	118320000	0	0	0	0	0	181270000	0	33551000	340810000	19796000	68187000	47114000	44158000	0	0	0	24700000	0	0
LSFVKVDSHFR	350	360	P01023	A2M	Alpha-2-macroglobulin	1333.71	2;3	2.3699e-06	135.16		39586000	184370000	293840000	54648000	36182000	115660000	286770000	263450000	77750000	26225000	301300000	257570000	156380000	74479000	0	217480000	38881000	33728000	8731500	46198000	20018000	42523000	20555000	33572000	26780000	7775500	181210000	67697000	96009000	170010000
LSFVKVDSHFRQGIPFFGQVR	350	370	P01023	A2M	Alpha-2-macroglobulin	2463.32	4	0.00072359	42.121		0	0	7518100	0	7722500	3188600	0	0	0	0	0	3707100	6855300	3371700	0	5981700	0	0	0	0	0	0	0	0	0	0	4336000	0	0	3279000
LSFYYLIMAK	493	502	P01023	A2M	Alpha-2-macroglobulin	1247.66	2	6.1043e-05	125.16		26437000	26369000	19420000	77451000	0	2372700	45518000	74244000	50251000	76636000	67047000	27598000	12901000	0	18575000	14677000	114710000	90510000	9599900	166530000	0	71827000	51851000	37270000	11375000	23674000	38879000	15164000	68684000	4972400
LVDGKGVPIPNK	371	382	P01023	A2M	Alpha-2-macroglobulin	1235.72	2;3	0.00086202	71.176		18272000	12103000	22328000	31688000	7727000	3159700	18958000	22654000	7227400	25283000	29112000	14513000	15247000	2652100	8315500	10449000	35037000	25040000	11462000	39687000	2411100	17414000	10956000	0	9368200	7065900	12610000	9109200	12619000	17361000
LVDGKGVPIPNKVIFIR	371	387	P01023	A2M	Alpha-2-macroglobulin	1864.13	3;4	2.786e-05	79.568		82714000	64872000	34204000	98019000	37777000	23174000	160570000	73726000	15993000	48952000	77029000	88484000	92240000	12510000	48592000	75539000	37290000	52607000	24111000	0	0	37929000	15929000	0	20808000	18008000	58929000	24868000	16432000	23225000
LVHVEEPHTETVR	720	732	P01023	A2M	Alpha-2-macroglobulin	1544.79	2;3	2.1826e-16	155.48		145590000	101820000	155650000	217020000	10488000	78042000	167900000	149480000	186530000	9163700	321700000	10752000	13571000	0	1765100	108620000	348280000	176760000	70702000	35680000	7642900	242230000	83772000	49356000	4114100	67348000	2945700	5742000	127930000	93623000
LVHVEEPHTETVRK	720	733	P01023	A2M	Alpha-2-macroglobulin	1672.89	3;4	2.1433e-06	102.15		98999000	36916000	63719000	136740000	40226000	17902000	71780000	76096000	61183000	69824000	149110000	57137000	84361000	12135000	22114000	52434000	166980000	54555000	35739000	375960000	21249000	171930000	59354000	20372000	28392000	27596000	28763000	21930000	81491000	41665000
MCPQLQQYEMHGPEGLR	688	704	P01023	A2M	Alpha-2-macroglobulin	2072.92	2;3	3.4698e-28	187.08	60;61	352440000	405780000	1131300000	1017900000	340240000	161540000	579340000	414460000	205940000	605710000	657990000	439660000	403280000	222970000	180790000	598010000	493680000	379580000	204250000	1278000000	179710000	473740000	253810000	216110000	316000000	145980000	373110000	110210000	319730000	244490000
MCPQLQQYEMHGPEGLRVGFYESDVMGR	688	715	P01023	A2M	Alpha-2-macroglobulin	3313.48	4	1.2702e-06	57.229		0	0	55585000	0	49491000	0	23075000	0	0	0	0	17497000	16516000	23204000	0	48102000	0	0	0	0	0	0	0	0	0	0	13195000	0	0	0
NALFCLESAWK	1123	1133	P01023	A2M	Alpha-2-macroglobulin	1337.64	2	6.213e-06	121.08		166950000	140000000	117740000	235410000	77001000	67947000	206200000	273160000	189970000	281840000	257930000	142450000	113600000	55598000	152010000	133990000	441660000	265130000	109850000	593860000	35124000	230550000	151710000	0	63373000	64800000	122880000	49416000	165590000	56715000
NALFCLESAWKTAQEGDHGSHVYTK	1123	1147	P01023	A2M	Alpha-2-macroglobulin	2848.32	4	0.02401	27.452		0	0	0	6668800	14249000	0	0	0	0	0	0	0	0	10457000	0	0	0	0	0	0	0	0	0	0	0	0	0	0	0	0
NEDSLVFVQTDK	124	135	P01023	A2M	Alpha-2-macroglobulin	1393.67	2	3.1527e-45	199.4		0	0	50658000	0	22475000	18190000	0	0	144930000	134960000	93640000	0	0	21768000	0	0	207590000	0	30605000	325530000	0	82518000	0	0	0	17955000	18076000	0	0	14458000
NQGNTWLTAFVLKTFAQARAYIFIDEAHITQALIWLSQR	1035	1073	P01023	A2M	Alpha-2-macroglobulin	4534.39	4	9.4263e-05	15.516		0	0	0	0	0	0	0	0	0	0	0	0	0	0	0	0	0	0	0	0	0	0	0	0	0	0	0	0	0	0
QFSFPLSSEPFQGSYK	189	204	P01023	A2M	Alpha-2-macroglobulin	1847.87	2;3	1.138e-62	252.12		170180000	185610000	229480000	291130000	60014000	59389000	346700000	337310000	288650000	330010000	405490000	153520000	177420000	53671000	122880000	214920000	557750000	403990000	90179000	826060000	60644000	208030000	131790000	102000000	132970000	73047000	160500000	105720000	249150000	158190000
QFSFPLSSEPFQGSYKVVVQK	189	209	P01023	A2M	Alpha-2-macroglobulin	2401.23	3	0.0057524	32.822		0	0	0	0	0	2832500	0	6808000	0	0	0	11188000	5534700	4785400	0	7591000	0	0	0	0	0	0	0	0	0	0	0	0	0	0
QGIPFFGQVR	361	370	P01023	A2M	Alpha-2-macroglobulin	1147.61	2	7.572e-05	115.7		1340900000	1247900000	1749000000	1969700000	546810000	287800000	2158700000	2082600000	1237600000	1620800000	2479600000	1287300000	1100200000	393510000	557290000	1293100000	2391300000	2605000000	479070000	3420900000	310260000	1047200000	1008900000	473410000	813570000	594540000	1687400000	1287500000	1266000000	2847700000
QLNYKHYDGSYSTFGER	1015	1031	P01023	A2M	Alpha-2-macroglobulin	2063.93	2;3;4	1.1528e-08	166.62		56806000	34400000	270460000	86818000	223080000	125870000	113800000	46290000	16568000	20633000	48337000	114950000	135890000	273960000	49214000	211640000	21198000	22334000	16633000	38271000	62862000	37547000	0	0	20763000	25231000	144700000	13163000	0	64514000
QLNYKHYDGSYSTFGERYGR	1015	1034	P01023	A2M	Alpha-2-macroglobulin	2440.12	4	0.012361	38.012		0	0	0	0	0	11249000	0	0	0	0	0	0	5204200	12482000	0	0	0	0	0	0	0	0	0	0	0	0	0	0	0	0
QQNAQGGFSSTQDTVVALHALSK	1241	1263	P01023	A2M	Alpha-2-macroglobulin	2386.19	2;3	1.2433e-20	150.14		50376000	50530000	84558000	79146000	40760000	33675000	71287000	62636000	49924000	124860000	106170000	59080000	59002000	31149000	76107000	85229000	138230000	55057000	36800000	254060000	0	96331000	51262000	31760000	35321000	20589000	34978000	0	40690000	21327000
QTVSWAVTPK	854	863	P01023;CON__ENSEMBL:ENSBTAP00000024146	A2M	Alpha-2-macroglobulin	1115.6	2	0.0014764	136.5		602040000	571980000	916620000	592690000	495920000	424500000	634940000	632890000	370610000	623390000	880980000	650530000	461850000	441100000	397650000	694950000	908200000	597530000	303440000	818350000	311650000	259250000	190680000	88950000	178180000	128420000	926170000	260450000	381740000	848900000
SASNMAIVDVK	1374	1384	P01023	A2M	Alpha-2-macroglobulin	1133.58	2	0.00031532	94.538		45374000	43481000	144500000	103220000	23160000	18749000	96613000	146020000	89231000	93641000	131900000	109990000	65318000	21763000	29080000	98473000	271460000	132430000	37105000	378300000	19442000	157420000	105420000	63854000	59668000	35890000	51796000	62853000	131820000	72313000
SDIAPVAR	532	539	P01023	A2M	Alpha-2-macroglobulin	827.45	2	0.014093	96.492		95661000	67647000	100080000	64806000	189340000	126620000	50952000	174830000	170220000	54485000	108070000	117230000	84949000	132990000	57779000	116230000	177790000	118590000	78942000	118400000	463380000	144480000	74806000	23906000	67492000	57511000	99876000	152660000	161130000	181190000
SGGRTEHPFTVEEFVLPK	211	228	P01023	A2M	Alpha-2-macroglobulin	2029.03	3;4	1.0743e-12	120.64		135300000	124370000	84238000	217330000	17331000	22625000	115530000	73055000	161110000	334470000	267860000	48677000	44866000	0	29742000	74659000	527970000	186910000	53906000	845770000	0	256140000	169870000	171740000	68380000	25368000	39204000	0	137130000	0
SGGRTEHPFTVEEFVLPKFEVQVTVPK	211	237	P01023	A2M	Alpha-2-macroglobulin	3056.6	3;4;5	4.2517e-09	76.921		86532000	85070000	110680000	168840000	183440000	35890000	158210000	82321000	68699000	90580000	224220000	87777000	78653000	49390000	72317000	116850000	118800000	83541000	54859000	160120000	34527000	97131000	37794000	20925000	31098000	38859000	91612000	25867000	61169000	67363000
SIYKPGQTVK	136	145	P01023	A2M	Alpha-2-macroglobulin	1119.63	2	1.7592e-08	130.01		0	28393000	27483000	49791000	30351000	19223000	0	0	28333000	43519000	70650000	0	35029000	12431000	12215000	22750000	146830000	58538000	0	153580000	19040000	52398000	16198000	7837600	11434000	0	22181000	11030000	0	26437000
SKAIGYLNTGYQR	1002	1014	P01023	A2M	Alpha-2-macroglobulin	1469.76	2;3	7.2869e-06	166.62		221620000	122420000	542810000	260110000	579520000	292850000	276930000	168340000	62295000	132220000	196760000	326420000	340610000	619230000	138080000	369950000	146820000	126540000	82865000	199170000	188500000	134510000	67152000	0	60829000	93636000	439100000	55198000	123510000	236080000
SLFTDLEAENDVLHCVAFAVPK	72	93	P01023	A2M	Alpha-2-macroglobulin	2474.22	2;3;4	2.5193e-75	265.22		1324100000	1337400000	1386800000	1585900000	1143500000	624240000	1629600000	1333800000	794350000	1445800000	1855400000	1340900000	1033500000	1059800000	1049300000	1530900000	2114100000	1544800000	617680000	2398300000	396910000	1153900000	592820000	331030000	399020000	431770000	1634600000	502070000	679130000	1427600000
SLNEEAVKKDNSVHWERPQKPK	1169	1190	P01023	A2M	Alpha-2-macroglobulin	2618.36	4;6	0.00014167	55.442		10016000	22161000	0	56667000	31946000	6610400	9906200	24235000	0	23460000	87752000	20404000	0	0	0	18978000	44791000	8609100	6042000	10673000	0	64394000	17744000	0	27622000	0	9066000	9313800	0	10462000
SPCYGYQWVSEEHEEAHHTAYLVFSPSK	429	456	P01023	A2M	Alpha-2-macroglobulin	3337.48	3;4	3.8463e-16	101.24		0	0	0	28290000	0	0	0	0	26887000	29638000	37812000	0	0	0	0	0	58168000	0	0	162900000	0	43262000	26526000	0	0	0	0	0	0	0
SSSNEEVMFLTVQVK	94	108	P01023	A2M	Alpha-2-macroglobulin	1696.83	2;3	5.994e-26	188.19	63	41030000	65547000	142170000	155560000	94770000	42441000	104250000	119860000	84881000	133010000	156530000	54090000	64658000	92203000	41023000	60627000	158540000	111440000	50103000	221400000	61387000	22724000	39689000	37710000	34961000	27645000	57292000	32924000	46372000	38606000
SSSNEEVMFLTVQVKGPTQEFK	94	115	P01023	A2M	Alpha-2-macroglobulin	2484.22	3	8.6667e-06	86.785	63	0	20048000	70501000	18732000	46599000	19485000	29446000	15664000	0	0	17126000	20507000	20173000	41521000	14554000	46137000	0	0	0	0	22338000	0	0	0	0	7678300	39017000	0	0	17114000
TEHPFTVEEFVLPK	215	228	P01023	A2M	Alpha-2-macroglobulin	1671.85	2;3	2.3333e-05	138.89		91917000	71641000	40309000	145010000	23076000	19241000	92185000	107920000	158890000	282510000	261040000	51834000	30359000	14371000	21147000	40755000	424610000	167990000	70551000	686360000	16860000	165930000	107850000	42502000	61730000	16525000	33525000	14588000	91151000	37358000
TEHPFTVEEFVLPKFEVQVTVPK	215	237	P01023	A2M	Alpha-2-macroglobulin	2699.42	3;4	1.3905e-15	106.17		44424000	37986000	35851000	84360000	47825000	0	55287000	28585000	19991000	57609000	101760000	22031000	26746000	20672000	25491000	42597000	84497000	64942000	17299000	80858000	9736900	46468000	18979000	0	8913600	0	38512000	15007000	21765000	0
TEVSSNHVLIYLDK	1408	1421	P01023	A2M	Alpha-2-macroglobulin	1616.84	2;3	6.008e-10	136.83		13371000	0	0	16784000	0	0	0	0	0	20237000	15121000	0	0	0	0	0	66776000	12664000	9868800	113040000	0	25010000	23574000	24956000	36287000	16335000	0	10694000	0	20883000
TGTHGLLVK	508	516	P01023	A2M	Alpha-2-macroglobulin	924.539	2	0.00011703	124.08		0	0	0	0	0	0	0	0	0	11662000	0	0	0	0	0	0	0	0	0	0	0	0	0	0	0	0	0	0	0	0
TGTHGLLVKQEDMK	508	521	P01023	A2M	Alpha-2-macroglobulin	1555.8	2;3	1.4317e-06	164.53	64	26334000	17001000	26411000	26949000	15321000	8076800	22145000	57307000	46465000	37694000	51154000	36864000	23775000	4486800	0	22160000	113010000	45329000	0	145180000	0	75470000	26811000	13770000	16721000	12467000	14277000	12028000	40038000	12340000
TITKLSFVKVDSHFR	346	360	P01023	A2M	Alpha-2-macroglobulin	1776.99	4	6.4022e-05	67.866		0	0	0	0	30530000	6710400	13010000	0	0	0	0	0	10978000	8545500	6203800	21817000	0	0	0	0	0	5179400	0	0	2410700	0	9936300	0	0	8707400
TKVFQLK	306	312	P01023	A2M	Alpha-2-macroglobulin	862.528	1;2	0.017455	109.01		329220000	217750000	669280000	283460000	283380000	234110000	347860000	327450000	0	0	0	209650000	394040000	215980000	105030000	377140000	351740000	0	188910000	0	137320000	199560000	87066000	0	71675000	74945000	453910000	0	0	416270000
TTVMVKNEDSLVFVQTDK	118	135	P01023	A2M	Alpha-2-macroglobulin	2053.04	3	3.4857e-05	83.059		13042000	13503000	0	14983000	0	0	16320000	15789000	7510500	20387000	31355000	0	0	0	0	0	38435000	0	0	34995000	0	12671000	0	0	0	0	0	0	0	0
VDLSFSPSQSLPASHAHLR	568	586	P01023	A2M	Alpha-2-macroglobulin	2048.04	3;4	1.0413e-08	78.758		22449000	24230000	24885000	68472000	21915000	7472400	29947000	37412000	0	59878000	56231000	24790000	17151000	0	0	20730000	132140000	28139000	13238000	254760000	0	87263000	27728000	54655000	0	11925000	0	0	0	0
VDSHFRQGIPFFGQVR	355	370	P01023	A2M	Alpha-2-macroglobulin	1888.97	3;4	1.3534e-05	54.658		40840000	18712000	83013000	25311000	52301000	30978000	55171000	24647000	0	0	34900000	63023000	42533000	34821000	10465000	61148000	7964200	0	13507000	0	15140000	13248000	0	0	0	0	60935000	9903200	0	59521000
VGFYESDVMGR	705	715	P01023	A2M	Alpha-2-macroglobulin	1258.57	2	1.8102e-10	160.36	65	1240000000	1310200000	3748300000	2924300000	1140700000	686210000	1799400000	2263800000	1116700000	2475000000	2605700000	1943500000	1258400000	915490000	633170000	2042900000	2480700000	2803100000	824780000	3463600000	1397600000	1233300000	900790000	384840000	786450000	454740000	1622300000	1253000000	1374900000	2253100000
VSNQTLSLFFTVLQDVPVR	1422	1440	P01023	A2M	Alpha-2-macroglobulin	2162.17	2;3	1.8396e-18	172.6		9458000	5977300	0	30609000	0	0	8439500	21584000	20131000	49530000	36410000	6291600	3198500	0	0	0	68451000	36245000	5237100	163100000	0	12157000	17382000	37419000	4651300	0	0	0	19200000	4231600
VSVQLEASPAFLAVPVEK	824	841	P01023	A2M	Alpha-2-macroglobulin	1883.04	2;3	1.3619e-12	141.07		16248000	0	0	16329000	0	0	0	14592000	16682000	30494000	28450000	5151000	0	0	0	0	84008000	23902000	5784600	159960000	0	30600000	26055000	19031000	0	0	0	0	0	0
VSVQLEASPAFLAVPVEKEQAPHCICANGR	824	853	P01023	A2M	Alpha-2-macroglobulin	3276.64	4	1.6826e-08	76.717		23760000	23000000	11487000	25255000	13083000	0	0	13133000	0	21981000	18668000	0	0	0	0	0	34233000	0	0	46784000	0	26485000	0	0	0	0	9237400	0	18455000	0
VTAAPQSVCALR	587	598	P01023	A2M	Alpha-2-macroglobulin	1271.67	2	3.2934e-08	142.1		2082700000	1538700000	5156900000	2662200000	3760900000	2376600000	2830700000	2795300000	1355800000	2070500000	2824500000	3212000000	2499500000	2592500000	1405700000	3277600000	2822000000	2539900000	1354700000	3514600000	2234000000	1512100000	848540000	428930000	747040000	661080000	3977800000	1275500000	1499800000	4481600000
VTGEGCVYLQTSLK	1316	1329	P01023	A2M	Alpha-2-macroglobulin	1553.78	2	2.3641e-35	200.21		8887900	5948800	7669300	19208000	7415300	3854800	9593200	21358000	14894000	42738000	28225000	0	5675800	0	4192900	0	96875000	28410000	0	91270000	0	45393000	35805000	29431000	10401000	3070300	6644300	7588300	21775000	4650400
VVSMDENFHPLNELIPLVYIQDPK	148	171	P01023	A2M	Alpha-2-macroglobulin	2809.44	2;3	1.9344e-05	73.657	58	26014000	77544000	48570000	130920000	21211000	0	39450000	0	82967000	177500000	35980000	53340000	30236000	0	24698000	24243000	235710000	109690000	34959000	404030000	24867000	136790000	62664000	35339000	19129000	23912000	35729000	17242000	50036000	54002000
VVSMDENFHPLNELIPLVYIQDPKGNR	148	174	P01023	A2M	Alpha-2-macroglobulin	3136.6	3;4	5.5105e-05	34.046		9009000	8162400	9564800	12991000	15855000	4713600	8795700	7597400	0	0	11698000	9916200	10469000	8951700	7430200	26146000	0	5299000	4496700	7614000	6710800	0	11223000	0	9232100	0	13302000	0	0	7688200
VYDYYETDEFAIAEYNAPCSK	1449	1469	P01023	A2M	Alpha-2-macroglobulin	2547.08	2	6.4321e-14	166.21		11541000	16145000	0	17081000	10849000	3738500	22283000	12716000	29657000	38223000	26678000	11091000	9615700	3904400	14171000	17180000	61004000	0	10458000	87478000	0	19368000	0	0	0	0	0	0	0	0
VYDYYETDEFAIAEYNAPCSKDLGNA	1449	1474	P01023	A2M	Alpha-2-macroglobulin	3017.29	3	0.00027163	29.21		0	0	0	0	20695000	8950300	10625000	0	0	0	0	0	7088700	15550000	0	0	0	0	0	0	0	0	0	0	0	0	0	0	0	0
YDVENCLANK	558	567	P01023	A2M	Alpha-2-macroglobulin	1224.54	2	0.002467	91.549		0	0	0	0	0	0	0	0	0	0	0	0	0	0	0	0	0	0	0	0	0	0	0	0	0	0	0	0	0	0
YDVENCLANKVDLSFSPSQSLPASHAHLR	558	586	P01023	A2M	Alpha-2-macroglobulin	3254.58	3;4;5	2.8677e-22	104.43		39173000	38146000	0	54781000	15628000	0	45576000	33142000	61143000	82572000	85399000	0	11711000	0	0	25612000	145130000	56933000	0	266340000	0	113390000	61874000	39507000	21690000	0	8380100	0	0	8470800
YFPETWIWDLVVVNSAGVAEVGVTVPDTITEWK	734	766	P01023	A2M	Alpha-2-macroglobulin	3719.88	3	3.4315e-10	53.49		0	0	0	0	0	10881000	23684000	0	0	24271000	13770000	21958000	0	0	13840000	11903000	9222000	12595000	5464500	11798000	0	0	0	0	14948000	17875000	22440000	16105000	17348000	0
YNILPEKEEFPFALGVQTLPQTCDEPK	1330	1356	P01023	A2M	Alpha-2-macroglobulin	3162.56	3	1.9824e-13	90.999		0	0	0	0	0	0	0	0	0	32117000	0	0	0	0	0	0	101580000	0	7160100	100300000	0	0	0	0	0	0	0	0	0	0
YSDASDCHGEDSQAFCEK	272	289	P01023	A2M	Alpha-2-macroglobulin	2104.77	2;3	8.94e-17	158.17		25776000	18835000	30791000	17531000	43789000	32283000	49391000	19718000	27068000	39189000	25481000	6828300	0	28935000	20566000	34093000	101300000	23081000	19184000	36585000	15120000	33254000	16788000	8112300	4853400	0	16238000	9139300	0	18964000
AFQPFFVELTMPYSVIR	788	804	P01023;P20742;P20742-2	A2M;PZP	Alpha-2-macroglobulin;Pregnancy zone protein	2044.05	2;3	2.3536e-09	143.88	57;169	63087000	46277000	41776000	94293000	27350000	8545400	69899000	113110000	86792000	166330000	132630000	20930000	17917000	2890500	19636000	23734000	237910000	207530000	15941000	514560000	10143000	78649000	112660000	75679000	48824000	15899000	34399000	18843000	103290000	22040000
AGAFCLSEDAGLGISSTASLR	767	787	P01023;P20742;P20742-2	A2M;PZP	Alpha-2-macroglobulin;Pregnancy zone protein	2082.01	2;3	7.5718e-38	176.26		43466000	28585000	0	65734000	0	8673000	21110000	74123000	59489000	111650000	109410000	17621000	11946000	0	16482000	13876000	135720000	76792000	15158000	232920000	0	36463000	30365000	21206000	16551000	0	7997200	0	35538000	0
ATVLNYLPK	812	820	P01023;CON__ENSEMBL:ENSBTAP00000024146;P20742;P20742-2	A2M;PZP	Alpha-2-macroglobulin;Pregnancy zone protein	1017.59	1;2	9.8988e-08	113.66		766180000	612140000	151520000	800630000	26489000	194980000	807010000	1017900000	459620000	1023000000	1036900000	37606000	35452000	0	0	22621000	1713100000	1333700000	209390000	1736400000	0	582280000	66295000	340820000	362910000	19525000	956280000	531440000	36702000	765520000
MVSGFIPLKPTVK	1385	1397	P01023;CON__ENSEMBL:ENSBTAP00000024146;P20742;P20742-2	A2M;PZP	Alpha-2-macroglobulin;Pregnancy zone protein	1415.82	2;3	3.7373e-06	89.46	62	393580000	337480000	283020000	307660000	155250000	47193000	128940000	105200000	196450000	308930000	536710000	63910000	132950000	42308000	95287000	203160000	787570000	285200000	76336000	1446100000	29463000	463560000	241560000	170320000	120250000	83356000	183140000	137000000	177560000	61479000
NQGNTWLTAFVLK	1035	1047	P01023;P20742;P20742-2	A2M;PZP	Alpha-2-macroglobulin;Pregnancy zone protein	1490.79	2;3	2.1679e-07	158.25		132920000	109140000	338080000	186540000	96659000	60613000	215610000	261310000	242790000	268320000	244510000	141690000	97190000	49345000	101290000	148600000	546950000	335080000	85690000	580890000	68178000	191010000	148260000	132550000	64143000	78990000	146260000	91073000	162000000	103940000
SSGSLLNNAIK	1082	1092	P01023;P20742;P20742-2	A2M;PZP	Alpha-2-macroglobulin;Pregnancy zone protein	1102.6	2	1.7169e-09	141.91		186170000	168220000	64822000	302550000	68492000	74648000	201400000	249270000	162520000	433380000	414510000	137610000	145730000	62057000	0	113900000	803090000	235470000	196300000	828600000	27796000	208070000	185640000	0	72104000	56909000	133250000	45688000	149520000	55180000
YGAATFTR	1264	1271	P01023;P20742;P20742-2	A2M;PZP	Alpha-2-macroglobulin;Pregnancy zone protein	885.434	2	0.00052421	172.14		395010000	293360000	463520000	504640000	315190000	293870000	485380000	745490000	590700000	432330000	669850000	728610000	555590000	273890000	264020000	445540000	1199500000	593090000	195230000	1109400000	146320000	440110000	247930000	162960000	134510000	117570000	509070000	348840000	484930000	611900000
VGWEQLLTTIAR	344	355	O43707-3;O43707-2;P12814-2;P12814;O43707;P12814-3;P12814-4	ACTN4;ACTN1	Alpha-actinin-4;Alpha-actinin-1	1385.77	2	0.00011679	104.59		8774200	10532000	0	0	0	2696300	0	5077200	0	0	0	0	0	0	0	0	13801000	0	0	0	0	0	9647800	0	0	0	6590100	0	4744100	0
AGYTDKVVIGMDVAASEFFR	234	253	P06733;P06733-2	ENO1	Alpha-enolase	2175.07	3	1.9407e-05	65.248		0	5155100	0	4176200	0	3168000	0	4787500	0	0	0	0	2578900	3800900	0	0	4298300	0	0	0	0	0	4797500	0	3540300	8139900	7197300	0	11643000	6983700
GNPTVEVDLFTSK	16	28	P06733	ENO1	Alpha-enolase	1405.71	2	0.0010907	70.281		0	0	0	0	0	0	0	0	0	0	0	0	0	0	0	0	0	0	0	0	0	0	0	0	0	0	0	0	0	0
IGAEVYHNLK	184	193	P06733;P06733-2	ENO1	Alpha-enolase	1142.61	2	8.9894e-05	111.61		7567500	4372400	4004100	0	0	4641700	0	4395700	0	0	5033900	0	0	800760	0	0	8340100	0	0	10336000	10741000	7579900	6730000	2719600	2725900	2375000	7083200	14606000	8180600	10529000
SFIKDYPVVSIEDPFDQDDWGAWQK	282	306	P06733;P06733-2	ENO1	Alpha-enolase	2984.39	3	2.3006e-08	65.668		0	10515000	0	0	0	0	0	6818700	10566000	0	11301000	0	0	0	0	0	14662000	0	0	28323000	0	8969800	14654000	0	0	15387000	8065300	0	24246000	0
YISPDQLADLYK	270	281	P06733;P06733-2	ENO1	Alpha-enolase	1424.72	2	0.00013458	112.43		17183000	15710000	0	0	0	7080000	7984200	13986000	15771000	14346000	9627900	0	0	0	0	0	32081000	9280600	0	32874000	10107000	27483000	42818000	9255300	16530000	10288000	21279000	21281000	22747000	19746000
YNQLLRIEEELGSK	407	420	P06733;P06733-2	ENO1	Alpha-enolase	1690.89	2;3	0.00030215	74.519		8384800	9661700	0	0	4840900	18049000	0	3778800	8767000	0	5737400	0	0	3772800	0	0	0	0	0	0	10399000	5792600	6536600	0	0	4027100	19592000	0	0	12793000
DLLTPVSR	89	96	Q9C0B1	FTO	Alpha-ketoglutarate-dependent dioxygenase FTO	899.508	2	0.038968	79.893		0	8384900	33473000	0	0	0	0	0	17540000	0	0	0	0	0	0	0	0	0	0	0	1487400	8402200	11410000	8343600	0	8021800	0	0	21918000	0
EVQEAFLTLHK	64	74	Q9C0B1	FTO	Alpha-ketoglutarate-dependent dioxygenase FTO	1313.7	2	0.014367	49.31		0	27241000	0	0	0	18492000	0	0	99890000	82349000	29960000	0	26391000	0	16853000	0	53095000	30593000	57042000	45278000	0	0	33798000	17823000	0	0	11245000	0	17898000	0
ADSQAQLLLSTVVGVFTAPGLHLK	197	220	P01019	AGT	Angiotensinogen;Angiotensin-1;Angiotensin-2;Angiotensin-3;Angiotensin-4;Angiotensin 1-9;Angiotensin 1-7;Angiotensin 1-5;Angiotensin 1-4	2464.37	3	4.6393e-21	130.75		3354900	0	0	10899000	0	0	0	0	12963000	19787000	7931000	0	0	0	0	0	0	0	0	24254000	0	10469000	41271000	81021000	0	7589600	0	6067100	23151000	0
ALQDQLVLVAAK	83	94	P01019	AGT	Angiotensinogen;Angiotensin-1;Angiotensin-2;Angiotensin-3;Angiotensin-4;Angiotensin 1-9;Angiotensin 1-7;Angiotensin 1-5;Angiotensin 1-4	1267.75	2	9.5844e-05	95.138		43468000	22084000	27198000	103530000	0	0	62361000	72293000	105440000	132400000	71371000	31431000	21833000	5909500	22139000	18174000	67943000	112730000	26018000	187030000	21086000	143340000	154550000	184610000	70301000	56700000	0	22976000	112450000	10416000
ANAGKPKDPTFIPAPIQAK	57	75	P01019	AGT	Angiotensinogen;Angiotensin-1;Angiotensin-2;Angiotensin-3;Angiotensin-4;Angiotensin 1-9;Angiotensin 1-7;Angiotensin 1-5;Angiotensin 1-4	1963.09	3;4	2.0824e-05	42.166		126220000	58349000	86953000	91336000	90092000	15560000	90580000	72823000	71984000	71707000	79870000	17548000	59267000	33763000	46943000	118540000	45258000	52074000	49858000	76253000	127850000	102690000	83945000	123820000	81766000	62398000	39658000	63510000	66477000	55258000
DPTFIPAPIQAK	64	75	P01019	AGT	Angiotensinogen;Angiotensin-1;Angiotensin-2;Angiotensin-3;Angiotensin-4;Angiotensin 1-9;Angiotensin 1-7;Angiotensin 1-5;Angiotensin 1-4	1296.71	2	0.059723	53.967		6752600	0	0	0	0	0	0	0	0	9775200	0	0	0	0	0	0	0	0	0	0	9511300	0	0	8494800	10622000	0	0	9601300	6318400	6359700
FMQAVTGWK	254	262	P01019	AGT	Angiotensinogen;Angiotensin-1;Angiotensin-2;Angiotensin-3;Angiotensin-4;Angiotensin 1-9;Angiotensin 1-7;Angiotensin 1-5;Angiotensin 1-4	1066.53	2	0.0017991	91.584		57564000	0	0	57736000	1758400	0	35909000	64655000	83199000	98190000	54317000	28534000	15350000	0	0	17086000	70253000	87611000	15944000	125900000	15129000	60601000	123210000	124830000	85682000	24668000	0	43811000	103730000	23995000
LDAHKVLSALQAVQGLLVAQGR	175	196	P01019	AGT	Angiotensinogen;Angiotensin-1;Angiotensin-2;Angiotensin-3;Angiotensin-4;Angiotensin 1-9;Angiotensin 1-7;Angiotensin 1-5;Angiotensin 1-4	2286.32	4	0.062867	12.29		0	0	0	0	0	0	0	0	0	0	0	0	0	0	0	0	1795600	0	0	6699200	0	4677100	4480900	4583400	0	0	0	0	0	0
LDTEDKLR	95	102	P01019	AGT	Angiotensinogen;Angiotensin-1;Angiotensin-2;Angiotensin-3;Angiotensin-4;Angiotensin 1-9;Angiotensin 1-7;Angiotensin 1-5;Angiotensin 1-4	988.519	2	0.089146	75.378		0	0	0	0	0	0	0	0	0	0	0	0	0	0	0	0	0	0	0	0	0	0	0	0	0	0	0	0	0	0
QPFVQGLALYTPVVLPR	221	237	P01019	AGT	Angiotensinogen;Angiotensin-1;Angiotensin-2;Angiotensin-3;Angiotensin-4;Angiotensin 1-9;Angiotensin 1-7;Angiotensin 1-5;Angiotensin 1-4	1897.08	2	0.000685	113.69		0	0	0	0	0	0	0	3443200	5566900	5233200	3339400	0	0	0	0	0	3635000	3794700	0	6880000	0	0	7488100	10693000	2482800	0	0	0	4478700	0
SLDFTELDVAAEK	238	250	P01019	AGT	Angiotensinogen;Angiotensin-1;Angiotensin-2;Angiotensin-3;Angiotensin-4;Angiotensin 1-9;Angiotensin 1-7;Angiotensin 1-5;Angiotensin 1-4	1436.7	2	1.8265e-05	122.39		7167800	0	0	13939000	0	4737700	10486000	10094000	22902000	19269000	10780000	11394000	6936300	1437600	0	0	11606000	15288000	8716900	24784000	0	13245000	15864000	15957000	7982600	10628000	0	0	14705000	7721000
SLDFTELDVAAEKIDR	238	253	P01019	AGT	Angiotensinogen;Angiotensin-1;Angiotensin-2;Angiotensin-3;Angiotensin-4;Angiotensin 1-9;Angiotensin 1-7;Angiotensin 1-5;Angiotensin 1-4	1820.92	2;3	1.3594e-52	176.32		23036000	13323000	12467000	55753000	4546200	7364300	22963000	27811000	69891000	74932000	24211000	15079000	19413000	3272400	18284000	17181000	38184000	56667000	20521000	98292000	0	68355000	59759000	43505000	52625000	29396000	4619400	0	38315000	7260500
SLDFTELDVAAEKIDRFMQAVTGWK	238	262	P01019	AGT	Angiotensinogen;Angiotensin-1;Angiotensin-2;Angiotensin-3;Angiotensin-4;Angiotensin 1-9;Angiotensin 1-7;Angiotensin 1-5;Angiotensin 1-4	2869.43	3;4	1.4262e-10	85.044		0	5072700	19738000	10703000	7064200	0	0	0	0	0	0	6859700	2134900	3751500	2501400	12570000	0	0	1888500	0	17347000	0	0	0	0	13974000	3542600	0	14883000	25565000
TSPVDEKALQDQLVLVAAK	76	94	P01019	AGT	Angiotensinogen;Angiotensin-1;Angiotensin-2;Angiotensin-3;Angiotensin-4;Angiotensin 1-9;Angiotensin 1-7;Angiotensin 1-5;Angiotensin 1-4	2024.12	3	1.871e-05	84.942		12666000	0	8967100	23048000	15623000	9355400	15199000	18558000	0	17880000	22496000	12961000	14064000	0	0	0	0	9621600	11242000	0	16202000	0	13767000	0	0	0	2868500	0	21950000	9311100
VANPLSTA	478	485	P01019	AGT	Angiotensinogen;Angiotensin-1;Angiotensin-2;Angiotensin-3;Angiotensin-4;Angiotensin 1-9;Angiotensin 1-7;Angiotensin 1-5;Angiotensin 1-4	771.413	1	0.018744	113.41		197160000	87814000	169010000	126610000	77538000	0	150810000	238490000	202570000	93100000	125310000	136770000	106010000	139330000	57547000	157440000	55001000	222960000	88769000	77653000	243150000	57472000	81265000	62595000	84927000	70650000	122440000	243590000	227570000	296660000
VLSALQAVQGLLVAQGR	180	196	P01019	AGT	Angiotensinogen;Angiotensin-1;Angiotensin-2;Angiotensin-3;Angiotensin-4;Angiotensin 1-9;Angiotensin 1-7;Angiotensin 1-5;Angiotensin 1-4	1722.02	3	0.00082229	59.574		0	0	0	0	0	0	0	0	0	0	0	0	0	0	0	0	0	0	0	10547000	0	0	0	26340000	0	0	0	0	0	0
ALTGHLEEVVLALLK	99	113	P04083	ANXA1	Annexin A1	1604.95	2;3	0.00010849	66.285		8891100	4757500	0	0	0	0	1166900	4261000	0	0	1753800	0	0	0	0	0	2989600	0	0	4629900	0	5401400	11717000	3940100	4948900	2550400	6858800	2913200	3323400	2329700
GLGTDEDTLIEILASR	129	144	P04083	ANXA1	Annexin A1	1701.88	2	0.00014913	115.68		5609200	0	0	0	0	0	0	4087300	0	0	0	0	0	0	0	0	3121300	0	0	9159100	0	0	0	0	2942500	0	7132700	0	4408300	5345800
AYTNFDAERDALNIETAIK	29	47	P07355;A6NMY6;P07355-2	ANXA2;ANXA2P2	Annexin A2;Putative annexin A2-like protein	2154.06	3	0.00079508	46.771		0	0	0	0	0	0	0	0	0	0	0	0	0	0	0	0	0	0	0	0	0	0	19253000	0	0	0	0	0	7526200	0
TPAQYDASELK	105	115	P07355;A6NMY6;P07355-2	ANXA2;ANXA2P2	Annexin A2;Putative annexin A2-like protein	1221.59	2	0.0049747	73.881		0	0	0	0	0	0	0	0	0	0	0	0	0	0	0	0	0	0	0	0	0	0	5737000	0	1790500	0	0	0	0	0
DLLDDLKSELTGKFEK	64	79	P08758	ANXA5	Annexin A5	1849.97	3	0.035626	32.264		0	0	0	0	0	0	0	0	0	0	0	0	0	0	0	0	0	0	0	3317500	0	0	0	0	0	0	0	0	0	0
SEIDLFNIRK	277	286	P08758	ANXA5	Annexin A5	1233.67	3	0.000841	67.456		0	1705900	0	0	0	0	0	0	0	0	0	0	0	0	0	0	0	0	0	17770000	0	18003000	13998000	0	8765200	0	0	0	0	0
VLTEIIASR	109	117	P08758	ANXA5	Annexin A5	1000.59	2	0.036555	74.267		0	0	0	0	0	0	0	0	0	0	0	0	0	0	0	0	0	0	0	16963000	0	0	0	0	0	0	0	0	0	0
ADGESCSASMMYQEGK	274	289	P01008	SERPINC1	Antithrombin-III	1749.66	2	2.4083e-18	129.01	38	3072500	1880900	0	7797400	0	0	4479900	8815900	11124000	5935900	9142400	4725800	4559000	0	0	6572800	6240200	8005700	0	21487000	3505900	19203000	7418000	10313000	14249000	4363300	0	0	16140000	0
AFLEVNEEGSEAAASTAVVIAGR	403	425	P01008	SERPINC1	Antithrombin-III	2290.14	2;3	1.4221e-45	214.55		57250000	18508000	58803000	23122000	16704000	7149300	31658000	48321000	28943000	19994000	67840000	18261000	36219000	11022000	18611000	28510000	13505000	52553000	17491000	58374000	51417000	12072000	18246000	79801000	60459000	27688000	21950000	34169000	16337000	40770000
ANRPFLVFIR	436	445	P01008	SERPINC1	Antithrombin-III	1231.72	2;3	8.1382e-13	182.53		2080700000	1206400000	2524100000	1175000000	1356100000	627660000	1160500000	1064600000	901440000	788950000	1272000000	1312900000	1159100000	1017600000	549740000	1397000000	627760000	1491700000	615170000	783980000	1711900000	677280000	1033700000	890320000	1204700000	946760000	1152500000	2131100000	948950000	2671600000
ATEDEGSEQKIPEATNR	62	78	P01008	SERPINC1	Antithrombin-III	1873.87	2;3	3.4965e-109	241.98		52656000	32037000	58013000	57748000	95779000	36297000	47234000	53533000	98142000	39780000	72753000	47371000	58915000	40284000	53214000	92198000	60444000	51308000	53625000	98109000	54205000	165410000	23002000	39411000	53361000	68489000	14692000	46805000	78244000	41794000
ATEDEGSEQKIPEATNRR	62	79	P01008	SERPINC1	Antithrombin-III	2029.97	3;4	1.4031e-09	107.74		37199000	12560000	33794000	40942000	50634000	26471000	20791000	20971000	8766300	18335000	29179000	24490000	33772000	15738000	19439000	40927000	21774000	21276000	21553000	42016000	44909000	89863000	18171000	17422000	15507000	20936000	7070400	17656000	25892000	22316000
DDLYVSDAFHK	392	402	P01008	SERPINC1	Antithrombin-III	1308.6	3	0.059225	26.858		0	0	0	0	0	0	0	11624000	10743000	0	0	0	0	0	0	0	11985000	18629000	0	24922000	0	0	0	0	0	0	4115000	0	12115000	0
DIPMNPMCIYR	46	56	P01008	SERPINC1	Antithrombin-III	1408.63	2	3.8117e-05	117.52	39;40	256210000	185740000	510670000	321150000	88744000	52812000	360910000	488610000	280600000	220130000	218860000	264090000	216100000	75748000	72861000	258690000	150240000	489780000	185910000	260760000	362270000	227050000	255860000	240680000	505400000	208480000	190920000	478260000	325900000	413100000
DIPMNPMCIYRSPEKK	46	61	P01008	SERPINC1	Antithrombin-III	1977.95	3;4	5.7389e-05	56.48		22606000	25550000	113660000	12247000	52239000	25829000	13168000	0	0	0	0	14118000	31144000	20368000	7973000	67547000	0	0	0	0	60183000	0	0	0	0	39259000	13156000	12439000	0	23176000
ELFYKADGESCSASMMYQEGK	269	289	P01008	SERPINC1	Antithrombin-III	2430.02	3	0.00023854	44.893		10308000	9036100	0	14205000	6531400	0	8664300	9975900	22086000	19541000	15895000	4634800	3886400	0	3254000	16591000	7502300	12239000	6168500	21059000	11952000	24538000	22097000	21712000	29275000	9526400	0	0	14277000	0
ELTPEVLQEWLDELEEMMLVVHMPR	330	354	P01008	SERPINC1	Antithrombin-III	3065.49	3;4	3.4797e-41	110.29	41;42;43	0	0	0	1096500	0	0	91678000	132220000	99037000	0	0	0	63139000	10276000	0	88668000	0	0	73654000	93989000	0	0	0	0	67896000	0	62576000	0	0	0
EQLQDMGLVDLFSPEK	365	380	P01008	SERPINC1	Antithrombin-III	1847.9	2;3	1.4862e-07	151.62	44	0	5447700	17108000	0	0	0	0	14530000	50385000	30330000	28823000	8347700	8583400	0	0	4631500	35330000	54780000	14883000	86857000	0	30193000	43393000	70000000	22349000	14845000	4660800	0	32679000	0
EVPLNTIIFMGR	446	457	P01008	SERPINC1	Antithrombin-III	1388.75	2;3	2.2598e-12	150.09	45	679690000	638240000	2091100000	695840000	587960000	232460000	742410000	804770000	619250000	454990000	590780000	612810000	519100000	440480000	328920000	913550000	317070000	936760000	313460000	512860000	1007500000	458750000	503040000	732450000	1128400000	612350000	582240000	1452100000	665280000	1211400000
FATTFYQHLADSK	90	102	P01008	SERPINC1	Antithrombin-III	1527.74	2;3	0.00018955	156		14548000	8677800	0	27451000	0	5584200	0	0	15920000	16139000	20654000	0	10793000	0	6134600	0	20788000	0	0	60613000	4284800	35995000	17594000	57509000	22106000	17849000	0	0	19074000	0
FATTFYQHLADSKNDNDNIFLSPLSISTAFAMTK	90	123	P01008	SERPINC1	Antithrombin-III	3807.85	3;4	2.0007e-46	125.88	46	41575000	44160000	75435000	80488000	126850000	8268500	77541000	72372000	98966000	53131000	105400000	56030000	62133000	33920000	27404000	113320000	15506000	65419000	31901000	113180000	46624000	0	10561000	33034000	34272000	43052000	4516300	22489000	85313000	39963000
FRIEDGFSLK	355	364	P01008	SERPINC1	Antithrombin-III	1210.63	2;3	2.2641e-09	148.18		138470000	49454000	116020000	142720000	42607000	9831400	82464000	115870000	178810000	187400000	150630000	85254000	62045000	12141000	40290000	79473000	155140000	208620000	63902000	351540000	71205000	216820000	216230000	380910000	145690000	99455000	29326000	72283000	157610000	43715000
FRIEDGFSLKEQLQDMGLVDLFSPEK	355	380	P01008	SERPINC1	Antithrombin-III	3040.52	3;4	2.2413e-19	104.78	44	10393000	0	13572000	26336000	14514000	0	21283000	0	37993000	0	33521000	18885000	0	5642000	0	16335000	0	64205000	0	0	0	0	0	0	0	12006000	0	31440000	0	10809000
IEDGFSLKEQLQDMGLVDLFSPEK	357	380	P01008	SERPINC1	Antithrombin-III	2737.35	3	0.00029156	58.49		0	0	0	8190100	0	0	5165300	0	10589000	0	8682100	0	0	0	0	0	0	12916000	0	3884500	0	0	0	9860400	0	0	0	4732500	0	3384400
ITDVIPSEAINELTVLVLVNTIYFK	230	254	P01008	SERPINC1	Antithrombin-III	2803.56	2;3;4	1.2044e-122	147.41		33988000	32103000	41912000	83377000	113690000	45250000	105760000	54535000	109330000	51533000	100770000	89800000	39940000	72117000	77277000	137550000	10653000	169080000	39765000	15485000	217570000	16246000	38482000	29704000	12167000	50180000	23462000	125820000	41597000	42764000
KATEDEGSEQKIPEATNR	61	78	P01008	SERPINC1	Antithrombin-III	2001.96	3;4	0.00021639	54.958		11330000	4072200	6678200	16296000	12148000	4786900	8591200	7115100	12188000	7058200	11413000	7128500	10550000	3528800	7325200	10849000	6738200	7961800	8032700	17413000	13514000	37960000	7317200	6647500	7019700	8511000	1769500	4813000	9127700	7572900
LPGIVAEGRDDLYVSDAFHK	383	402	P01008	SERPINC1	Antithrombin-III	2201.11	4	1.0783e-05	50.857		27313000	0	0	12351000	0	0	9327300	0	0	17213000	0	0	0	0	0	0	0	0	0	18400000	0	25335000	0	29431000	23244000	0	0	0	0	0
LQPLDFKENAEQSR	202	215	P01008	SERPINC1	Antithrombin-III	1673.84	2;3	4.7522e-21	154.72		293110000	181940000	445460000	301770000	359530000	177820000	345920000	218520000	265690000	222000000	247150000	319400000	319930000	34575000	182550000	425290000	167280000	231820000	185690000	307930000	288820000	420400000	215840000	207590000	382290000	55936000	172220000	229180000	284680000	279660000
LVSANRLFGDK	172	182	P01008	SERPINC1	Antithrombin-III	1218.67	2;3	9.2013e-06	97.779		74667000	43912000	81014000	35783000	64846000	5947400	58912000	37287000	0	7555300	34850000	36693000	28016000	3651100	38452000	36154000	0	0	25117000	0	36286000	0	21426000	0	22327000	36914000	11109000	0	24301000	57786000
RVWELSK	79	85	P01008;CON__P41361	SERPINC1	Antithrombin-III	916.513	2	0.00099574	143.89		0	340430000	0	403340000	0	129470000	0	400710000	0	219700000	417210000	0	363150000	250880000	214290000	394060000	225230000	0	0	332680000	504410000	373890000	342220000	253290000	422890000	355780000	239900000	0	0	782730000
SKLPGIVAEGRDDLYVSDAFHK	381	402	P01008	SERPINC1	Antithrombin-III	2416.24	3;4	1.9123e-19	112.33		117440000	55251000	43624000	94307000	41437000	18098000	101080000	54869000	17765000	149610000	91853000	39397000	48766000	14672000	36949000	94673000	96406000	66952000	41553000	165590000	39967000	196340000	110650000	192660000	136510000	95415000	18883000	37361000	67440000	19417000
SLAKVEKELTPEVLQEWLDELEEMMLVVHMPR	323	354	P01008	SERPINC1	Antithrombin-III	3820.95	4	2.4695e-21	95.296	41;42;43	0	0	0	0	0	0	0	0	0	0	0	0	43814000	47427000	0	68558000	0	0	0	0	0	0	0	0	2938200	0	34768000	0	0	0
SLNPNRVTFK	426	435	P01008	SERPINC1	Antithrombin-III	1174.65	2	3.0999e-09	181.53		159030000	77107000	230470000	69189000	120410000	52542000	69199000	103820000	96559000	63969000	97277000	122990000	127700000	60053000	39411000	104980000	59198000	120180000	49417000	79027000	131090000	84182000	73551000	43093000	95907000	74822000	60346000	146210000	112760000	165040000
TSDQIHFFFAK	147	157	P01008;CON__P41361	SERPINC1	Antithrombin-III	1339.66	2;3	1.1777e-21	203.3		560550000	333230000	467490000	466600000	208760000	119200000	455100000	507510000	698950000	501850000	506130000	377080000	388310000	131970000	165690000	329240000	390070000	650590000	349420000	714130000	252590000	461390000	505440000	546610000	449790000	386110000	178220000	505720000	780260000	412610000
VAEGTQVLELPFKGDDITMVLILPKPEK	295	322	P01008	SERPINC1	Antithrombin-III	3079.69	3;4	3.0603e-13	83.436		72835000	78725000	50322000	115650000	107840000	19527000	88599000	67605000	82567000	65948000	70169000	54566000	42888000	21521000	47841000	99210000	40423000	50287000	54860000	90063000	64552000	88253000	52742000	83455000	55978000	57875000	24470000	21917000	45411000	29332000
VEKELTPEVLQEWLDELEEMMLVVHMPR	327	354	P01008	SERPINC1	Antithrombin-III	3421.7	3;4	3.6406e-39	118.23	41;42;43	1409600	0	0	16741000	0	31983000	273190000	352860000	417460000	0	11186000	186940000	261210000	283390000	3431100	274070000	12843000	38065000	147550000	78073000	0	0	0	0	229680000	21957000	264530000	41169000	0	0
VTFKANRPFLVFIR	432	445	P01008	SERPINC1	Antithrombin-III	1707	4	0.021129	26.352		2983000	0	4974400	2969400	0	0	0	0	0	0	0	0	0	0	0	0	0	0	0	0	0	0	0	0	0	0	0	0	0	0
AHVDALRTHLAPYSDELR	178	195	P02647	APOA1	Apolipoprotein A-I;Proapolipoprotein A-I;Truncated apolipoprotein A-I	2063.05	2;3;4	1.7398e-31	179.14		270820000	202700000	960260000	196480000	709350000	308820000	263990000	91062000	50231000	29901000	132680000	256500000	264840000	282530000	116290000	442500000	0	0	93631000	0	391140000	75002000	0	0	100320000	128940000	215970000	66035000	38256000	145350000
AHVDALRTHLAPYSDELRQR	178	197	P02647	APOA1	Apolipoprotein A-I;Proapolipoprotein A-I;Truncated apolipoprotein A-I	2347.21	2;3;4	3.5867e-14	161.04		269420000	230150000	1211200000	179400000	1674000000	729190000	254870000	80680000	0	27271000	78220000	301340000	562770000	655110000	149590000	557040000	0	0	49225000	0	549510000	38786000	0	0	53798000	151500000	226230000	0	0	120800000
AKPALEDLR	231	239	P02647	APOA1	Apolipoprotein A-I;Proapolipoprotein A-I;Truncated apolipoprotein A-I	1011.57	2	0.0022928	83.883		1727500000	1178100000	2454700000	1601400000	1125500000	856740000	805830000	1548800000	1998200000	1187500000	1684600000	1366600000	1213200000	0	542420000	1130500000	760150000	1607500000	1430200000	0	1195800000	1055200000	547860000	635000000	0	0	931980000	978050000	1738100000	811720000
AKPALEDLRQGLLPVLESFK	231	250	P02647	APOA1	Apolipoprotein A-I;Proapolipoprotein A-I;Truncated apolipoprotein A-I	2223.26	2;3;4	1.4702e-11	134.32		671490000	426090000	1150700000	489380000	736620000	250660000	621670000	290230000	147800000	217320000	419970000	440180000	478300000	306050000	374290000	608690000	69689000	94046000	167510000	85332000	365480000	229400000	167260000	53395000	342440000	357500000	489370000	183160000	199390000	252780000
AKVQPYLDDFQK	119	130	P02647	APOA1	Apolipoprotein A-I;Proapolipoprotein A-I;Truncated apolipoprotein A-I	1450.75	2;3	0.0002163	85.554		26954000	14482000	16923000	18963000	0	10835000	0	7167100	0	14746000	27530000	30969000	20411000	0	5956800	9600700	0	14745000	0	0	0	0	0	0	0	13739000	14834000	0	0	0
AKVQPYLDDFQKK	119	131	P02647	APOA1	Apolipoprotein A-I;Proapolipoprotein A-I;Truncated apolipoprotein A-I	1578.84	2;3	2.6159e-15	119.39		82257000	36338000	0	75780000	0	19688000	59228000	0	0	53012000	68772000	60639000	52719000	15124000	14883000	0	28472000	0	36964000	33816000	0	0	0	30249000	47856000	24994000	0	0	0	0
ARAHVDALRTHLAPYSDELR	176	195	P02647	APOA1	Apolipoprotein A-I;Proapolipoprotein A-I;Truncated apolipoprotein A-I	2290.19	4	0.026931	22.387		0	0	0	0	22519000	13595000	0	0	0	0	0	0	0	0	0	0	0	0	0	0	0	0	0	0	0	0	0	0	0	0
ATEHLSTLSEK	220	230	P02647	APOA1	Apolipoprotein A-I;Proapolipoprotein A-I;Truncated apolipoprotein A-I	1214.61	2;3	3.6242e-72	280.11		4255100000	2434200000	8250700000	4794400000	4372000000	2403400000	3413100000	4765900000	5774500000	2792400000	4668900000	4329200000	5585900000	2684900000	2667300000	5395600000	2046400000	3476200000	2648700000	4086500000	3798000000	3705800000	1799500000	1340000000	2015900000	2758400000	2325000000	2108700000	3340600000	2031600000
ATEHLSTLSEKAKPALEDLR	220	239	P02647	APOA1	Apolipoprotein A-I;Proapolipoprotein A-I;Truncated apolipoprotein A-I	2208.18	3;4	4.094e-32	176.65		0	0	317090000	0	440560000	191490000	26633000	0	0	0	0	29344000	57793000	230790000	28807000	111380000	0	0	0	0	246080000	0	0	0	0	0	98786000	0	0	43934000
DLATVYVDVLK	37	47	P02647	APOA1	Apolipoprotein A-I;Proapolipoprotein A-I;Truncated apolipoprotein A-I	1234.68	2	2.5881e-05	127.42		268640000	253050000	216730000	435630000	104580000	86785000	273000000	328080000	490630000	508840000	457320000	159490000	171610000	75768000	140610000	147090000	348580000	416350000	227740000	512800000	136880000	286560000	249110000	359910000	174130000	154470000	125470000	108030000	265950000	57223000
DLATVYVDVLKDSGR	37	51	P02647	APOA1	Apolipoprotein A-I;Proapolipoprotein A-I;Truncated apolipoprotein A-I	1649.86	2;3	1.4829e-08	190.27		51470000	52548000	37082000	95801000	18479000	30553000	45321000	68043000	149380000	108290000	102180000	29926000	36015000	10978000	40353000	37019000	76667000	87442000	47654000	125310000	25116000	81940000	48963000	96669000	59371000	32872000	21416000	11831000	51671000	6778700
DLATVYVDVLKDSGRDYVSQFEGSALGK	37	64	P02647	APOA1	Apolipoprotein A-I;Proapolipoprotein A-I;Truncated apolipoprotein A-I	3031.51	3;4	5.1885e-119	213.15		873580000	747600000	999440000	1159100000	829920000	375070000	1059000000	827040000	863320000	755770000	900150000	645960000	706100000	371430000	681080000	867390000	306060000	712560000	687070000	669610000	452840000	465990000	331440000	341170000	660040000	670360000	472180000	346420000	431110000	247080000
DSGRDYVSQFEGSALGK	48	64	P02647	APOA1	Apolipoprotein A-I;Proapolipoprotein A-I;Truncated apolipoprotein A-I	1814.84	2;3	2.6572e-109	256.35		566340000	473760000	245400000	770000000	94222000	67370000	583920000	483970000	1362100000	1195900000	1004900000	118370000	97444000	37122000	52447000	113740000	862510000	949440000	482070000	1718400000	87245000	973540000	650390000	1483300000	201380000	442720000	46497000	54633000	692940000	31651000
DYVSQFEGSALGK	52	64	P02647	APOA1	Apolipoprotein A-I;Proapolipoprotein A-I;Truncated apolipoprotein A-I	1399.66	2	3.086e-26	148.62		271080000	228560000	303180000	465830000	0	0	290160000	368750000	759220000	670680000	476550000	209030000	269540000	0	164520000	183590000	403170000	528580000	341480000	770290000	98464000	380280000	297700000	596800000	254070000	180320000	136350000	163050000	384300000	116500000
EQLGPVTQEFWDNLEK	86	101	P02647;CON__P15497	APOA1	Apolipoprotein A-I;Proapolipoprotein A-I;Truncated apolipoprotein A-I	1931.93	2	6.8312e-28	167.18		0	0	0	19386000	3214200	0	27513000	19103000	0	17594000	16228000	7156200	13410000	15068000	0	0	17119000	0	0	58793000	0	9023900	6876900	26045000	0	0	0	0	0	0
EQLGPVTQEFWDNLEKETEGLR	86	107	P02647	APOA1	Apolipoprotein A-I;Proapolipoprotein A-I;Truncated apolipoprotein A-I	2617.27	3	4.3315e-13	119.89		19291000	0	0	18258000	0	2650100	7155800	8830800	21340000	17756000	14342000	0	9084800	0	0	0	14692000	14956000	0	26301000	0	0	27993000	30389000	0	11426000	0	0	0	0
EQLGPVTQEFWDNLEKETEGLRQEMSK	86	112	P02647	APOA1	Apolipoprotein A-I;Proapolipoprotein A-I;Truncated apolipoprotein A-I	3220.53	3;4	3.2069e-33	141.25		16613000	6839500	8739000	32459000	3943000	0	8255900	10020000	23946000	28030000	12904000	3673500	4175800	1898400	3242300	3185500	11805000	27413000	5905100	42465000	0	7893400	26999000	48053000	15989000	8138700	0	4600700	16488000	0
ETEGLRQEMSKDLEEVK	102	118	P02647	APOA1	Apolipoprotein A-I;Proapolipoprotein A-I;Truncated apolipoprotein A-I	2019.98	3;4	1.7765e-05	109.85		7223000	0	0	11775000	0	19154000	0	0	0	0	4560500	0	4730700	0	0	0	3748800	0	0	27823000	0	11793000	0	35659000	2875500	0	0	0	0	0
KWQEEMELYR	131	140	P02647	APOA1	Apolipoprotein A-I;Proapolipoprotein A-I;Truncated apolipoprotein A-I	1410.66	2;3	5.7334e-17	221.83	94	322370000	224610000	579150000	409720000	140890000	142230000	520410000	692180000	508990000	350130000	454080000	294230000	489430000	98920000	157780000	414720000	261820000	533340000	201540000	311310000	134750000	316150000	288030000	275310000	386850000	198860000	244350000	271760000	538420000	107320000
LAARLEALKENGGAR	198	212	P02647	APOA1	Apolipoprotein A-I;Proapolipoprotein A-I;Truncated apolipoprotein A-I	1567.88	2;3	0.00010838	88.781		84176000	46139000	322290000	67176000	260580000	180400000	27196000	21081000	13677000	10100000	28347000	53743000	83161000	131660000	19431000	86168000	1670400	8035400	27442000	0	168430000	10122000	3150100	2987500	11400000	23498000	60669000	46969000	16883000	30593000
LAEYHAKATEHLSTLSEK	213	230	P02647	APOA1	Apolipoprotein A-I;Proapolipoprotein A-I;Truncated apolipoprotein A-I	2027.03	3;4	2.1975e-32	202.86		0	0	71341000	0	210540000	56848000	0	0	0	0	0	0	9450800	80312000	0	24349000	0	0	0	0	109120000	0	0	0	0	0	13341000	0	0	12640000
LEALKENGGAR	202	212	P02647	APOA1	Apolipoprotein A-I;Proapolipoprotein A-I;Truncated apolipoprotein A-I	1156.62	2	3.4752e-09	141.08		73110000	39431000	47265000	66841000	23473000	62718000	16428000	34864000	671880	28202000	44422000	4533000	49669000	8878700	14938000	15474000	20627000	12150000	14880000	7726000	21749000	29255000	6860000	570520	4735900	10368000	8955500	1256400	438040	3568600
LHELQEKLSPLGEEMR	158	173	P02647	APOA1	Apolipoprotein A-I;Proapolipoprotein A-I;Truncated apolipoprotein A-I	1907.98	3;4	4.6276e-05	55.208		0	0	32446000	3438400	14127000	3647400	4837700	0	0	0	0	0	7175700	2621500	0	18297000	0	0	0	0	16427000	0	0	0	3149900	2257800	10247000	0	0	0
LHELQEKLSPLGEEMRDR	158	175	P02647	APOA1	Apolipoprotein A-I;Proapolipoprotein A-I;Truncated apolipoprotein A-I	2179.11	3;4;5	4.3826e-09	155.44	95	290430000	186040000	873720000	148820000	657120000	192910000	236660000	128990000	29324000	34731000	125950000	183990000	217990000	166900000	123100000	382660000	0	24549000	68686000	0	325050000	50058000	24611000	0	143120000	88913000	207840000	84234000	35614000	116060000
LLDNWDSVTSTFSK	70	83	P02647	APOA1	Apolipoprotein A-I;Proapolipoprotein A-I;Truncated apolipoprotein A-I	1611.78	2;3	6.9589e-18	230.96		7287900000	6370100000	10301000000	8173000000	6909500000	5248800000	6941700000	6872900000	6633600000	6877700000	7486400000	7020400000	6239900000	4600200000	5096400000	8535100000	3742200000	7430000000	5744400000	5006600000	6679900000	4147000000	3072600000	4027100000	4282900000	4437000000	6168100000	4291100000	4508300000	4473100000
LLDNWDSVTSTFSKLR	70	85	P02647	APOA1	Apolipoprotein A-I;Proapolipoprotein A-I;Truncated apolipoprotein A-I	1880.96	2;3	2.9251e-06	147.83		10696000	8625500	214060000	0	229660000	72650000	15871000	6174600	0	0	0	22316000	23369000	155920000	13466000	63047000	0	0	0	0	95468000	0	0	0	0	6636900	89990000	15346000	0	52847000
LREQLGPVTQEFWDNLEK	84	101	P02647	APOA1	Apolipoprotein A-I;Proapolipoprotein A-I;Truncated apolipoprotein A-I	2201.11	2;3	7.2491e-32	163.66		52011000	0	0	74696000	14181000	0	36671000	36185000	61901000	78115000	64246000	0	23485000	6749100	0	0	42803000	53943000	24387000	89117000	0	50946000	61023000	117660000	0	0	0	12011000	38884000	0
LREQLGPVTQEFWDNLEKETEGLR	84	107	P02647	APOA1	Apolipoprotein A-I;Proapolipoprotein A-I;Truncated apolipoprotein A-I	2886.45	3;4	1.539e-19	118.23		37181000	34194000	0	61169000	6826100	0	29239000	28845000	59238000	50632000	70079000	10278000	19526000	6277200	9211400	12020000	35054000	32854000	18429000	98344000	0	54468000	41907000	137460000	35355000	16233000	15241000	0	31006000	0
LSPLGEEMR	165	173	P02647	APOA1	Apolipoprotein A-I;Proapolipoprotein A-I;Truncated apolipoprotein A-I	1030.51	2	2.5048e-07	146.79	95	655060000	501550000	1230300000	884010000	251370000	128330000	629630000	820590000	834670000	648500000	897540000	25970000	458660000	16254000	19486000	520470000	414080000	799720000	354360000	768920000	485710000	527770000	363300000	880590000	544960000	348930000	454300000	664690000	803590000	365720000
LSPLGEEMRDR	165	175	P02647	APOA1	Apolipoprotein A-I;Proapolipoprotein A-I;Truncated apolipoprotein A-I	1301.64	2;3	1.5756e-16	190.57	95	3806400000	3053200000	5806200000	3145200000	1878900000	1163300000	3193700000	4833700000	3980200000	3616200000	3805100000	3035300000	2966800000	876380000	1144400000	3325000000	1948600000	3620000000	2361700000	3010400000	1897900000	3271600000	1990700000	1925600000	2382000000	2090500000	2144300000	1925400000	3173800000	1487400000
LSPLGEEMRDRAR	165	177	P02647	APOA1	Apolipoprotein A-I;Proapolipoprotein A-I;Truncated apolipoprotein A-I	1528.78	2;3	0.013452	70.889		0	0	565760000	0	411800000	179050000	0	0	0	0	0	39635000	2354600	186310000	9815400	0	0	0	0	0	522280000	0	0	0	0	0	124530000	0	0	0
QGLLPVLESFK	240	250	P02647	APOA1	Apolipoprotein A-I;Proapolipoprotein A-I;Truncated apolipoprotein A-I	1229.7	1;2;3	2.9438e-28	170.89		456240000	2850600000	1466200000	2493400000	1069800000	832150000	2607400000	4144900000	4118500000	4853000000	562760000	116250000	1718800000	609310000	1655000000	1506800000	2002700000	4362200000	1752100000	2880300000	1092900000	1502900000	1976600000	1599500000	1679100000	1072200000	1411800000	1566300000	1857900000	865500000
QGLLPVLESFKVSFLSALEEYTK	240	262	P02647	APOA1	Apolipoprotein A-I;Proapolipoprotein A-I;Truncated apolipoprotein A-I	2597.4	2;3;4	0	391.92		185670000	406460000	1524600000	385260000	1638600000	10667000	792830000	700720000	907100000	236770000	670250000	694900000	356380000	1074100000	84552000	97030000	0	1139300000	224000000	49732000	652240000	0	55637000	32374000	176920000	730680000	1842600000	864650000	338730000	1043300000
QGLLPVLESFKVSFLSALEEYTKK	240	263	P02647	APOA1	Apolipoprotein A-I;Proapolipoprotein A-I;Truncated apolipoprotein A-I	2725.49	3;4	3.4066e-30	172.83		113930000	208380000	367920000	192840000	331690000	14715000	190930000	214190000	167830000	74746000	160500000	163950000	134750000	325910000	10529000	316060000	16854000	132850000	82856000	33375000	106510000	8129600	42149000	13104000	18543000	199700000	319020000	179530000	98338000	169330000
QKVEPLRAELQEGAR	141	155	P02647	APOA1	Apolipoprotein A-I;Proapolipoprotein A-I;Truncated apolipoprotein A-I	1722.94	2;3;4	1.1734e-05	141.22		3612500000	1808600000	4501900000	2285000000	3152700000	1518800000	1064000000	972660000	1481900000	908620000	2688300000	2445100000	2946000000	501400000	977000000	1318100000	617880000	861040000	1115700000	865180000	2004500000	2141700000	618780000	587970000	2091400000	1667800000	1626300000	541500000	1444900000	1101300000
QLNLKLLDNWDSVTSTFSK	65	83	P02647	APOA1	Apolipoprotein A-I;Proapolipoprotein A-I;Truncated apolipoprotein A-I	2208.14	2;3	1.5789e-114	232.15		17115000	29279000	368240000	19208000	454740000	292590000	42576000	11709000	0	0	3622500	62700000	94941000	474750000	48786000	248170000	0	0	7616300	17798000	182700000	0	0	0	0	19143000	234210000	23335000	15875000	66282000
QLNLKLLDNWDSVTSTFSKLR	65	85	P02647	APOA1	Apolipoprotein A-I;Proapolipoprotein A-I;Truncated apolipoprotein A-I	2477.33	4	0.00087039	40.799		0	0	6096800	0	8096300	4878900	0	0	0	0	0	0	0	10583000	0	0	0	0	0	0	0	0	0	0	0	0	4843400	0	0	0
THLAPYSDELR	185	195	P02647	APOA1	Apolipoprotein A-I;Proapolipoprotein A-I;Truncated apolipoprotein A-I	1300.64	2;3	1.2543e-07	167.09		4882600000	2625400000	4475200000	4681900000	2116700000	1352600000	2902800000	3680200000	3572800000	4393900000	4541400000	2853300000	3139600000	1071000000	1471600000	2664500000	2841800000	4307800000	1603000000	4284500000	2503700000	3415700000	2831800000	3998500000	2660900000	2215000000	1880100000	1737400000	3754100000	1617900000
THLAPYSDELRQR	185	197	P02647	APOA1	Apolipoprotein A-I;Proapolipoprotein A-I;Truncated apolipoprotein A-I	1584.8	2;3	3.8579e-105	282.61		3914800000	2532900000	8346900000	4307100000	3572200000	3000100000	4538800000	3090400000	2619600000	2330500000	4262800000	3423600000	3731900000	2105800000	1549800000	3969600000	1277200000	2411200000	2545500000	1565200000	3482200000	3697200000	1400600000	997280000	2360800000	1907400000	2430300000	2765100000	2716400000	1827900000
VEPLRAELQEGAR	143	155	P02647	APOA1	Apolipoprotein A-I;Proapolipoprotein A-I;Truncated apolipoprotein A-I	1466.78	2;3	7.3075e-06	171.29		546360000	384650000	1147800000	662260000	491470000	331520000	765600000	632790000	142880000	433620000	699530000	475400000	538750000	212060000	206060000	695390000	305800000	166430000	224240000	635890000	330180000	479750000	380430000	476310000	392000000	282540000	322180000	139230000	123820000	430440000
VKDLATVYVDVLK	35	47	P02647	APOA1	Apolipoprotein A-I;Proapolipoprotein A-I;Truncated apolipoprotein A-I	1461.84	2;3	2.7254e-07	164.68		387990000	295130000	163020000	534280000	109310000	58084000	282450000	392360000	715050000	593980000	572190000	186330000	190500000	55692000	116830000	130410000	411300000	451820000	301370000	638250000	91040000	414690000	448000000	279680000	229540000	188930000	87029000	130070000	271340000	49634000
VKDLATVYVDVLKDSGR	35	51	P02647	APOA1	Apolipoprotein A-I;Proapolipoprotein A-I;Truncated apolipoprotein A-I	1877.03	2;3;4	2.2115e-21	144.3		112400000	75271000	41057000	159530000	25136000	19044000	89282000	105200000	258600000	302960000	180590000	56984000	46219000	0	36662000	41564000	155280000	161620000	81440000	346090000	17754000	221930000	174670000	232190000	108870000	59520000	23690000	36747000	119630000	13731000
VQPYLDDFQK	121	130	P02647	APOA1	Apolipoprotein A-I;Proapolipoprotein A-I;Truncated apolipoprotein A-I	1251.61	2	0.0025599	103.18		681370000	504600000	568540000	916270000	224620000	187790000	709030000	888110000	725420000	739450000	1004100000	376660000	511420000	114740000	330700000	409560000	447570000	834290000	410910000	574760000	186560000	403640000	356710000	436910000	430260000	263030000	275000000	376520000	583030000	193580000
VQPYLDDFQKK	121	131	P02647	APOA1	Apolipoprotein A-I;Proapolipoprotein A-I;Truncated apolipoprotein A-I	1379.71	2;3	1.7255e-06	130.23		5614200000	4154900000	6993000000	6221800000	1972700000	1045400000	4365900000	6064500000	7218700000	5201400000	7602700000	4111900000	3368900000	425810000	1479900000	3606700000	3457400000	6872900000	2868900000	5162400000	1191100000	5573400000	3918500000	5438200000	4313000000	2632300000	2045200000	4353400000	5196200000	2539300000
VQPYLDDFQKKWQEEMELYR	121	140	P02647	APOA1	Apolipoprotein A-I;Proapolipoprotein A-I;Truncated apolipoprotein A-I	2644.26	2;3;4	5.0528e-49	162.77	94	856210000	781420000	2324100000	1089500000	1841000000	639340000	1306400000	816560000	67229000	106160000	506800000	1271200000	1436800000	649120000	751910000	2311100000	25139000	309030000	456640000	35566000	1093400000	175230000	56533000	0	624190000	873920000	1598200000	262890000	235010000	686500000
VSFLSALEEYTK	251	262	P02647	APOA1	Apolipoprotein A-I;Proapolipoprotein A-I;Truncated apolipoprotein A-I	1385.71	1;2;3	1.3365e-17	178.81		7414000000	5166300000	6020300000	6083000000	3136000000	1533900000	5955400000	6122800000	8205300000	6503200000	7545200000	3103300000	3305800000	1872700000	2790800000	3857100000	4119700000	7058600000	3830400000	5740500000	2651000000	3811300000	4214700000	5174200000	3691300000	3503700000	3039700000	2851900000	3749900000	1782700000
VSFLSALEEYTKK	251	263	P02647	APOA1	Apolipoprotein A-I;Proapolipoprotein A-I;Truncated apolipoprotein A-I	1513.8	2;3	2.6932e-11	185.25		829360000	625330000	1424600000	1244900000	467510000	231220000	816830000	909920000	782520000	825080000	1075700000	557090000	606070000	203740000	421630000	716160000	681720000	796240000	414870000	933920000	593700000	806400000	517650000	948690000	804110000	543710000	516420000	619990000	756110000	357980000
VSFLSALEEYTKKLNTQ	251	267	P02647	APOA1	Apolipoprotein A-I;Proapolipoprotein A-I;Truncated apolipoprotein A-I	1970.04	2;3	3.5195e-19	204.23		0	0	64839000	0	123790000	54585000	0	0	0	0	0	0	5866200	132160000	0	21332000	0	0	0	0	48558000	0	0	0	0	0	32794000	0	0	0
WQEEMELYR	132	140	P02647	APOA1	Apolipoprotein A-I;Proapolipoprotein A-I;Truncated apolipoprotein A-I	1282.57	2	2.0289e-07	152.97	94	2084900000	2112000000	2999600000	3981100000	760230000	521480000	3438500000	4223800000	3250400000	3181300000	2619200000	1572900000	2149300000	534210000	1140000000	1940800000	1320600000	3467100000	1316600000	2606500000	1346600000	1847600000	1719200000	1983100000	2999000000	1442800000	903120000	2349900000	2818100000	923570000
WQEEMELYRQK	132	142	P02647	APOA1	Apolipoprotein A-I;Proapolipoprotein A-I;Truncated apolipoprotein A-I	1538.72	2;3	2.9729e-12	154	94	85931000	81171000	237770000	40964000	71334000	49977000	139140000	60215000	24027000	0	35703000	118490000	127310000	31615000	50557000	143400000	0	0	32285000	0	83565000	24062000	0	0	65788000	56490000	76866000	48192000	0	58678000
AGTELVNFLSYFVELGTQPATQ	79	100	P02652	APOA2	Apolipoprotein A-II;Proapolipoprotein A-II;Truncated apolipoprotein A-II	2384.19	2;3	1.9221e-40	194.24		338540000	497800000	925060000	1347200000	3597900000	726520000	1227400000	514320000	973450000	474520000	1585100000	2612900000	710140000	4201400000	1706500000	4049100000	208520000	1258100000	810640000	249520000	4170900000	8149700	170800000	367810000	336970000	1076300000	2424200000	841970000	355630000	817620000
EPCVESLVSQYFQTVTDYGK	27	46	P02652	APOA2	Apolipoprotein A-II;Proapolipoprotein A-II;Truncated apolipoprotein A-II	2349.08	2;3	1.2157e-262	289.1		19318000	22224000	27519000	38207000	12208000	7159300	24151000	18041000	63682000	45300000	29331000	16021000	19762000	16702000	15436000	24679000	50225000	36444000	19333000	113210000	34566000	19002000	29287000	110910000	22816000	24547000	15264000	4261900	26461000	2591200
EPCVESLVSQYFQTVTDYGKDLMEK	27	51	P02652	APOA2	Apolipoprotein A-II;Proapolipoprotein A-II;Truncated apolipoprotein A-II	2965.37	2;3;4	0	330.15	97	525930000	83823000	368310000	1571600000	208200000	31935000	494720000	703870000	1366900000	938460000	1108000000	318090000	308080000	92637000	15966000	554780000	523660000	1182000000	439690000	961500000	258820000	24923000	785340000	1836900000	570310000	517970000	244050000	171400000	1210100000	118720000
EPCVESLVSQYFQTVTDYGKDLMEKVK	27	53	P02652	APOA2	Apolipoprotein A-II;Proapolipoprotein A-II;Truncated apolipoprotein A-II	3192.54	4	2.5173e-46	168.01		0	0	0	23714000	14274000	0	8940400	11730000	0	7519800	8799300	0	0	5346600	0	21102000	0	0	0	0	8265700	0	0	0	6479500	0	8811300	10406000	7915700	0
EQLTPLIK	70	77	P02652	APOA2	Apolipoprotein A-II;Proapolipoprotein A-II;Truncated apolipoprotein A-II	940.559	2	0.032252	102.07		352480000	308400000	456370000	353310000	245640000	92172000	236300000	302180000	257400000	215400000	305210000	265860000	246970000	246420000	171160000	336840000	190460000	351930000	183470000	189570000	217770000	118400000	148740000	169540000	153280000	132510000	330380000	208840000	209370000	227880000
EQLTPLIKK	70	78	P02652	APOA2	Apolipoprotein A-II;Proapolipoprotein A-II;Truncated apolipoprotein A-II	1068.65	2	0.0027163	103.26		242820000	178230000	360530000	277880000	275070000	95860000	181370000	177690000	193110000	134240000	158900000	236630000	235780000	210560000	123130000	303940000	127680000	186520000	85191000	125820000	269780000	84116000	82624000	86750000	108200000	146250000	240660000	104570000	153090000	140480000
KAGTELVNFLSYFVELGTQPATQ	78	100	P02652	APOA2	Apolipoprotein A-II;Proapolipoprotein A-II;Truncated apolipoprotein A-II	2512.28	2;3;4	1.0295e-55	221.14		569570000	776570000	528910000	1096700000	1884600000	3163000	1043700000	845070000	1571700000	695700000	1200800000	1184300000	641770000	2006900000	35292000	2370600000	385120000	1045000000	774010000	747290000	1078900000	84121000	300780000	495690000	499710000	768970000	1057200000	546720000	367870000	725450000
QAKEPCVESLVSQYFQTVTDYGKDLMEK	24	51	P02652	APOA2	Apolipoprotein A-II;Proapolipoprotein A-II;Truncated apolipoprotein A-II	3292.56	4	0.011633	24.89		0	0	0	0	3672900	0	0	0	0	0	0	2492700	0	5046200	4026900	0	0	0	0	14200000	0	0	4069400	0	0	0	0	0	0	1698400
SKEQLTPLIK	68	77	P02652	APOA2	Apolipoprotein A-II;Proapolipoprotein A-II;Truncated apolipoprotein A-II	1155.69	1;2	8.9054e-17	215.06		1016900000	809650000	883380000	925370000	817850000	283360000	1019300000	877900000	1569000000	622350000	1048600000	1419500000	914860000	336040000	254030000	1864000000	689770000	1216800000	1194700000	610310000	797330000	370100000	457360000	476950000	499740000	429230000	993930000	468170000	751830000	667880000
SKEQLTPLIKK	68	78	P02652	APOA2	Apolipoprotein A-II;Proapolipoprotein A-II;Truncated apolipoprotein A-II	1283.78	2;3	2.5516e-27	237.84		1733100000	988170000	2047000000	253430000	1191200000	609140000	1029300000	1091400000	1387200000	740310000	1853700000	1517300000	1666800000	827460000	429960000	1708300000	797580000	1148800000	818360000	1070000000	1271300000	192850000	957420000	1621200000	834980000	976020000	1145600000	808590000	2191300000	862720000
SPELQAEAK	54	62	P02652	APOA2	Apolipoprotein A-II;Proapolipoprotein A-II;Truncated apolipoprotein A-II	971.492	2	2.4026e-07	155.42		64575000	43044000	10867000	42676000	12480000	16474000	22878000	17389000	4714900	53784000	41250000	10041000	55757000	10260000	32877000	14203000	34880000	9951800	11287000	4940000	16931000	0	5840100	2212200	5689600	9926400	5925300	2373200	1959100	4555600
SPELQAEAKSYFEK	54	67	P02652	APOA2	Apolipoprotein A-II;Proapolipoprotein A-II;Truncated apolipoprotein A-II	1625.79	3	4.4882e-06	103.87		0	0	31737000	0	27487000	0	0	0	0	0	0	0	0	26700000	0	12400000	0	0	0	0	16538000	0	0	0	0	0	10050000	0	0	0
SYFEKSKEQLTPLIK	63	77	P02652	APOA2	Apolipoprotein A-II;Proapolipoprotein A-II;Truncated apolipoprotein A-II	1809.99	2;3;4	5.879e-12	141.6		19160000	3802400	50192000	8510500	228000000	60185000	45034000	0	0	0	0	37185000	65630000	186510000	19414000	111500000	0	0	0	0	83858000	0	0	0	0	4658000	66999000	4365100	0	8439100
VKSPELQAEAK	52	62	P02652	APOA2	Apolipoprotein A-II;Proapolipoprotein A-II;Truncated apolipoprotein A-II	1198.66	2;3	1.0806e-05	110.31		1663400000	1396300000	2468500000	3089400000	1506000000	513570000	1296700000	1756800000	3969300000	1032000000	1435900000	1674300000	2376400000	864810000	924580000	2428000000	1975500000	2345300000	1480300000	2189100000	927620000	2012900000	582670000	1034500000	970360000	1223600000	698920000	1241400000	2665700000	640520000
VKSPELQAEAKSYFEK	52	67	P02652	APOA2	Apolipoprotein A-II;Proapolipoprotein A-II;Truncated apolipoprotein A-II	1852.96	3	6.0616e-09	113.51		0	0	130570000	0	141870000	53209000	0	0	0	0	0	15231000	21550000	102690000	20880000	45427000	0	0	0	0	103240000	0	0	0	0	0	27075000	0	0	19362000
AKIDQNVEELKGR	188	200	P06727	APOA4	Apolipoprotein A-IV	1498.81	3	0.00050058	79.837		22427000	15259000	18389000	17715000	12791000	10875000	20489000	15547000	16186000	9933100	24113000	14929000	24774000	5796400	6294000	23937000	10762000	17993000	12442000	36714000	5155800	59098000	16781000	14532000	16978000	14614000	3727500	16606000	23539000	41097000
ALVQQMEQLR	317	326	P06727	APOA4	Apolipoprotein A-IV	1214.64	2	1.2789e-09	169.41	145	332950000	281120000	329500000	447800000	137040000	110820000	556850000	462220000	296010000	286610000	399400000	164570000	303930000	104790000	214300000	364020000	230910000	568750000	180990000	477130000	0	529520000	351630000	352320000	406230000	205120000	88186000	609660000	374680000	1076500000
ALVQQMEQLRQK	317	328	P06727	APOA4	Apolipoprotein A-IV	1470.8	2;3	0.0039634	70.089		0	0	28071000	0	36576000	13348000	20104000	0	0	0	0	15758000	25436000	22888000	0	40900000	0	0	0	0	15297000	0	0	0	0	0	10073000	7405000	0	47987000
DKVNSFFSTFK	349	359	P06727	APOA4	Apolipoprotein A-IV	1318.66	2;3	1.5964e-12	174.42		75718000	46555000	24281000	75003000	0	13373000	57275000	51074000	79370000	106240000	36791000	8482800	31671000	0	0	6841500	29097000	115360000	40760000	335040000	0	207190000	155590000	412620000	66746000	25969000	0	43918000	155800000	61879000
DLRDKVNSFFSTFK	346	359	P06727	APOA4	Apolipoprotein A-IV	1702.87	3	5.5517e-06	119.62		20027000	13683000	0	21461000	0	1999000	15598000	19281000	0	23058000	16405000	5080200	8258800	0	4816800	6130500	16176000	24408000	10426000	42175000	0	55043000	29380000	37746000	20925000	9972300	2754900	12242000	26458000	12415000
ELQQRLEPYADQLR	130	143	P06727	APOA4	Apolipoprotein A-IV	1757.91	3	4.2888e-05	99.021		36870000	0	0	0	27328000	0	41356000	0	8174700	0	0	0	26917000	20022000	22640000	39597000	0	0	0	20311000	0	0	0	0	0	0	10063000	0	0	33286000
ENADSLQASLRPHADELK	170	187	P06727	APOA4	Apolipoprotein A-IV	1992.99	3	2.2755e-06	99.838		0	0	0	0	0	0	0	0	0	0	0	0	0	0	0	0	0	0	0	0	0	17741000	10672000	34032000	0	0	0	0	0	0
GNLRGNTEGLQK	276	287	P06727	APOA4	Apolipoprotein A-IV	1285.67	2;3	2.8646e-05	76.865		37773000	24679000	23531000	33990000	20136000	22494000	27026000	22337000	0	18713000	35420000	9932100	57710000	9904000	16172000	29252000	10892000	18449000	26897000	32550000	6536800	83033000	12565000	0	23682000	15947000	4796100	0	0	43156000
IDQNVEELK	190	198	P06727	APOA4	Apolipoprotein A-IV	1086.56	2	0.00061499	133.23		0	0	0	0	0	0	9309800	0	11010000	0	0	0	0	0	0	0	0	0	7679900	0	0	0	0	0	0	0	0	7298800	0	0
IDQNVEELKGR	190	200	P06727	APOA4	Apolipoprotein A-IV	1299.68	2;3	1.0202e-16	186.74		361410000	202920000	202860000	330230000	74245000	85429000	276490000	233890000	271140000	186230000	310540000	188810000	250720000	36279000	170750000	246060000	147690000	230480000	176470000	369970000	34830000	699950000	187920000	136220000	187020000	165470000	30714000	184800000	391370000	280250000
IDQTVEELR	212	220	P06727	APOA4	Apolipoprotein A-IV	1101.57	2	0.0076775	96.015		0	0	0	0	0	0	3711400	0	5542900	0	0	0	0	0	0	0	0	0	0	5691300	0	0	0	0	0	0	0	0	0	8823000
IDQTVEELRR	212	221	P06727	APOA4	Apolipoprotein A-IV	1257.67	2;3	3.7102e-09	157.38		45577000	164720000	169540000	49591000	16318000	17395000	23750000	188940000	187380000	160730000	59634000	133990000	165610000	34761000	7570900	17654000	31921000	41241000	142700000	245730000	8293700	474660000	180170000	202660000	137090000	14807000	30871000	37756000	344720000	53817000
IGDNLRELQQR	124	134	P06727	APOA4	Apolipoprotein A-IV	1340.72	2;3	6.5442e-08	175.49		222790000	133530000	212350000	252850000	88121000	73951000	246640000	158150000	140830000	114540000	226620000	27306000	193900000	51025000	58796000	161230000	64014000	190230000	118430000	144600000	0	385900000	125180000	75018000	171200000	100580000	7525200	212260000	324620000	463390000
IGDNLRELQQRLEPYADQLR	124	143	P06727	APOA4	Apolipoprotein A-IV	2426.27	3;4	2.1088e-06	85.595		103500000	87881000	97208000	90182000	73417000	45825000	117150000	38784000	0	0	22606000	44547000	97956000	52428000	27913000	105290000	0	0	35364000	0	16610000	66185000	10487000	0	52609000	49530000	11044000	55692000	25583000	102600000
ISASAEELR	256	264	P06727	APOA4	Apolipoprotein A-IV	974.503	2	3.8225e-07	166.16		121020000	92758000	142940000	147670000	73493000	76875000	127770000	147040000	209340000	115920000	196940000	107270000	116900000	54137000	50727000	116560000	125740000	202190000	103510000	329870000	43928000	293090000	107660000	172790000	85517000	64557000	31638000	122330000	275050000	245400000
ISASAEELRQR	256	266	P06727	APOA4	Apolipoprotein A-IV	1258.66	2;3	4.9137e-28	225.67		396860000	207640000	557980000	246170000	469330000	301030000	426830000	205550000	150870000	214730000	292480000	212040000	416310000	195220000	138480000	332930000	166970000	189300000	225270000	236550000	173410000	347650000	163840000	98599000	153340000	153260000	83580000	403360000	193670000	726180000
KLVPFATELHER	79	90	P06727;CON__Q32PJ2	APOA4	Apolipoprotein A-IV	1438.79	2;3	2.0685e-29	167.89		644030000	412890000	422520000	369320000	350110000	273890000	472650000	331090000	144810000	253820000	399730000	225280000	254260000	171170000	125370000	392320000	148250000	414630000	181570000	529220000	173880000	745640000	381880000	557730000	404160000	210030000	148420000	417690000	343580000	1230700000
LAPLAEDVR	267	275	P06727	APOA4	Apolipoprotein A-IV	982.545	2	0.0020338	97.431		298410000	220720000	109550000	238440000	118930000	90876000	368570000	349800000	214500000	262870000	332570000	122170000	166020000	114190000	77177000	181660000	184040000	496740000	148400000	422260000	60729000	338200000	246060000	285190000	144260000	79475000	60277000	474130000	290470000	772250000
LAPLAEDVRGNLR	267	279	P06727	APOA4	Apolipoprotein A-IV	1422.79	2;3	3.9783e-15	153.11		257110000	139630000	382470000	160120000	265560000	164050000	243600000	65549000	136040000	110670000	173880000	126090000	128920000	134920000	76578000	267810000	76623000	232530000	104620000	197560000	100850000	239350000	196310000	125850000	117060000	63935000	75975000	176190000	253910000	646910000
LAPLAEDVRGNLRGNTEGLQK	267	287	P06727	APOA4	Apolipoprotein A-IV	2250.21	3;4	3.0785e-05	70.718		33317000	32963000	62822000	15948000	110060000	82166000	83047000	0	0	0	0	0	50762000	103160000	21686000	81759000	0	0	0	0	17233000	0	0	0	0	30466000	11724000	11641000	0	111390000
LEPYADQLR	135	143	P06727	APOA4	Apolipoprotein A-IV	1103.56	2	0.00065039	99.815		235090000	214920000	193280000	251790000	73676000	70062000	342370000	305310000	309950000	224120000	278700000	152960000	202930000	62553000	87389000	217980000	144400000	337060000	178520000	322310000	44774000	562920000	283790000	280030000	205590000	117020000	50474000	198050000	440050000	422860000
LGEVNTYAGDLQK	66	78	P06727	APOA4	Apolipoprotein A-IV	1406.7	2	6.4268e-25	177.16		0	0	0	0	0	9840500	79648000	0	0	0	0	0	0	0	0	0	0	0	0	0	0	213090000	0	171390000	0	0	0	0	0	0
LGEVNTYAGDLQKK	66	79	P06727	APOA4	Apolipoprotein A-IV	1534.8	3	0.0031341	36.679		0	0	0	0	0	0	33853000	0	0	0	0	0	49353000	0	8195100	29290000	0	0	0	39650000	0	49773000	23548000	0	0	0	0	11275000	0	0
LGPHAGDVEGHLSFLEK	329	345	P06727	APOA4	Apolipoprotein A-IV	1804.91	3;4	2.5181e-05	69.081		52417000	50839000	15994000	48825000	0	16136000	40592000	31939000	16853000	55670000	63056000	14426000	36224000	0	19774000	19153000	59719000	45802000	22522000	152170000	0	140220000	69105000	161280000	34846000	21833000	0	35227000	64820000	31079000
LGPHAGDVEGHLSFLEKDLR	329	348	P06727	APOA4	Apolipoprotein A-IV	2189.12	3;4;5	4.791e-13	136.64		67940000	59103000	22472000	68818000	0	0	32745000	46595000	25157000	56655000	37664000	0	39347000	0	20343000	47187000	20948000	41917000	51323000	98396000	30253000	254810000	66346000	83930000	63194000	29281000	0	3629900	42685000	40804000
LKEEIGKELEELR	98	110	P06727	APOA4	Apolipoprotein A-IV	1584.87	3	9.8576e-08	146.78		34110000	35743000	0	38582000	23366000	0	26467000	0	34424000	43815000	47217000	0	0	0	0	0	46386000	54770000	19233000	197260000	0	94064000	62146000	206970000	29063000	14555000	0	22471000	77957000	30288000
LLPHANEVSQK	113	123	P06727	APOA4	Apolipoprotein A-IV	1234.67	2;3	1.5654e-05	117.83		382530000	242520000	377560000	370140000	187720000	156040000	329150000	343770000	348030000	240190000	417890000	196620000	386900000	88397000	136760000	342620000	183760000	363140000	237960000	666740000	93384000	760010000	300980000	266360000	227350000	216840000	63334000	382920000	702060000	640810000
LLPHANEVSQKIGDNLR	113	129	P06727	APOA4	Apolipoprotein A-IV	1903.03	4	0.00062451	58.904		0	0	0	0	0	0	0	0	0	0	0	0	0	9585000	0	11270000	0	0	0	0	0	0	0	0	0	0	0	0	0	26967000
LLPHANEVSQKIGDNLRELQQR	113	134	P06727	APOA4	Apolipoprotein A-IV	2557.37	4	0.00025764	44.615		0	0	0	0	0	0	0	0	0	0	0	0	0	0	0	0	0	0	0	0	0	0	0	0	0	0	0	0	0	0
LNHQLEGLTFQMK	234	246	P06727	APOA4	Apolipoprotein A-IV	1557.8	2	1.118e-17	187.51		0	0	0	0	0	0	9137300	18085000	0	0	0	9960400	11210000	12863000	0	15107000	0	0	0	26500000	0	0	0	20735000	0	0	13739000	0	0	0
LTPYADEFKVK	201	211	P06727	APOA4	Apolipoprotein A-IV	1309.69	2;3	0.00014129	96.229		431550000	238310000	31767000	322790000	62084000	40972000	271720000	183230000	205340000	237380000	382520000	101590000	154230000	23160000	82953000	138290000	147550000	328930000	178680000	400510000	18986000	504890000	344600000	337270000	259350000	157440000	43926000	266340000	392150000	493970000
LVPFATELHER	80	90	P06727;CON__Q32PJ2	APOA4	Apolipoprotein A-IV	1310.7	2;3	2.7156e-07	117.79		672620000	477620000	930100000	544840000	278760000	141590000	495330000	259390000	186590000	267100000	439520000	270010000	192090000	103530000	173430000	392140000	166380000	431340000	158340000	658950000	0	857680000	367210000	557380000	340240000	350980000	0	645250000	407030000	1334600000
QKLGPHAGDVEGHLSFLEK	327	345	P06727	APOA4	Apolipoprotein A-IV	2061.06	4	0.027478	38.588		0	0	0	8557500	0	0	8189700	0	0	6229700	6827000	0	0	0	0	0	6448500	0	5349800	10458000	0	16934000	0	12941000	6413900	0	0	0	0	0
QLTPYAQR	156	163	P06727	APOA4	Apolipoprotein A-IV	975.514	2	0.00050305	147.36		120910000	123550000	86928000	84619000	110940000	103640000	0	0	0	50668000	107120000	98369000	0	0	64105000	108400000	35555000	0	72595000	0	0	108090000	56350000	0	0	59540000	0	0	0	236480000
RQLTPYAQR	155	163	P06727	APOA4	Apolipoprotein A-IV	1131.61	2	0.0027055	118.71		8029800	5611000	8468700	7868000	10357000	6653300	7543600	6190400	0	3197800	4982900	5474400	11407000	5968300	3777900	5698000	0	8870400	5031100	11446000	3690500	16551000	2020000	2634100	3179800	4157100	2611200	4165200	2845400	17922000
RRVEPYGENFNK	305	316	P06727	APOA4	Apolipoprotein A-IV	1507.75	2;3	7.644e-05	146.77		52442000	27422000	33523000	40938000	20138000	17922000	47215000	26495000	34431000	20365000	47239000	26456000	44904000	0	12634000	50901000	19316000	29934000	36836000	53037000	9396800	87072000	18549000	25075000	26255000	19036000	7126500	26166000	79272000	63243000
RVEPYGENFNK	306	316	P06727	APOA4	Apolipoprotein A-IV	1351.65	2;3	6.4603e-13	174.77		175400000	125290000	140100000	171020000	106360000	80741000	175070000	201310000	206890000	119670000	223440000	122280000	142550000	37064000	47626000	135500000	132250000	186640000	112410000	298830000	44338000	348620000	134490000	161340000	125990000	93377000	31516000	197050000	269290000	330540000
RVEPYGENFNKALVQQMEQLR	306	326	P06727	APOA4	Apolipoprotein A-IV	2548.29	4	0.00029793	51.236		15894000	19273000	33871000	11626000	31128000	13245000	20096000	0	0	0	0	0	14142000	16535000	0	28839000	0	0	0	0	7033500	0	0	0	0	7176700	11989000	21461000	0	45667000
SELTQQLNALFQDK	52	65	P06727	APOA4	Apolipoprotein A-IV	1633.83	2	2.2626e-66	224.42		47899000	39001000	29443000	58575000	17740000	3966200	44093000	59088000	114330000	133680000	55923000	13080000	38717000	21273000	16818000	26895000	80940000	114170000	36002000	232810000	0	100230000	91071000	197980000	33791000	24034000	13163000	0	77600000	54521000
SELTQQLNALFQDKLGEVNTYAGDLQK	52	78	P06727	APOA4	Apolipoprotein A-IV	3022.52	3;4	6.4279e-66	187.68		73255000	76265000	52200000	139520000	35852000	20869000	146960000	58933000	77800000	67576000	102680000	38074000	48802000	25066000	51405000	105760000	31145000	72776000	51937000	170220000	12451000	74927000	63106000	76527000	75764000	64426000	15200000	31969000	84373000	63587000
SELTQQLNALFQDKLGEVNTYAGDLQKK	52	79	P06727	APOA4	Apolipoprotein A-IV	3150.62	4	0.0082818	17.81		0	0	0	0	0	0	0	0	0	0	0	0	0	0	0	0	0	0	14089000	0	0	0	0	0	0	0	0	0	0	0
SLAELGGHLDQQVEEFR	288	304	P06727	APOA4	Apolipoprotein A-IV	1926.94	2;3	1.8774e-283	358.07		150010000	113700000	127150000	184520000	77973000	51646000	184400000	100810000	115420000	134920000	169020000	70904000	124290000	39947000	12114000	146960000	90935000	149280000	111550000	270750000	25192000	384190000	175450000	78447000	162350000	108400000	23476000	83160000	145400000	210310000
SLAELGGHLDQQVEEFRR	288	305	P06727	APOA4	Apolipoprotein A-IV	2083.04	3;4	2.488e-10	143.95		180760000	156290000	197160000	190180000	146510000	94161000	219790000	64543000	131050000	137550000	206080000	135140000	186580000	54792000	71969000	170320000	100610000	146710000	123580000	276360000	70082000	574450000	190100000	260380000	164850000	104280000	26126000	118720000	193360000	358240000
SLAPYAQDTQEK	222	233	P06727	APOA4	Apolipoprotein A-IV	1349.65	2	0.00019713	83.53		11621000	12091000	13245000	20419000	9479000	7641800	13056000	12132000	21998000	13712000	17866000	11969000	1175300	4940100	6297400	10856000	18498000	14362000	0	46733000	0	40347000	14020000	28859000	10000000	0	0	13249000	27857000	0
SLAPYAQDTQEKLNHQLEGLTFQMK	222	246	P06727	APOA4	Apolipoprotein A-IV	2889.43	3;4	2.078e-65	147.49		46943000	58297000	52978000	114070000	37846000	19171000	69515000	40502000	28244000	30769000	65736000	27274000	61603000	20670000	15007000	96206000	27428000	41318000	41729000	134270000	0	227540000	75832000	111300000	81656000	41014000	0	28619000	70342000	88497000
SLAPYAQDTQEKLNHQLEGLTFQMKK	222	247	P06727	APOA4	Apolipoprotein A-IV	3017.53	4	7.5676e-05	54.389		23151000	0	0	20516000	0	0	0	0	0	0	5988900	12006000	17626000	0	0	0	0	0	0	0	0	21229000	0	0	20687000	0	12576000	0	0	0
TQVNTQAEQLR	144	154	P06727	APOA4	Apolipoprotein A-IV	1286.66	2	5.7677e-14	169.65		24125000	14172000	32876000	29226000	10507000	12551000	16175000	29906000	17306000	19856000	23166000	0	18992000	9555700	12794000	27607000	16376000	25770000	31170000	39650000	10487000	37827000	17080000	21545000	15514000	20866000	2067900	24006000	21725000	0
TQVNTQAEQLRR	144	155	P06727	APOA4	Apolipoprotein A-IV	1442.76	2;3	6.194e-08	152.47		186250000	71015000	227570000	219300000	103900000	55984000	90513000	153920000	220980000	94054000	146980000	0	247730000	84637000	77955000	178540000	118150000	187710000	146760000	344460000	65716000	821780000	94786000	132510000	111730000	91881000	16611000	243580000	295840000	0
VEPYGENFNK	307	316	P06727	APOA4	Apolipoprotein A-IV	1195.55	2	6.0661e-05	107.95		48447000	44222000	42353000	67658000	21293000	22884000	69515000	57774000	57875000	44748000	68512000	43341000	57572000	15396000	25587000	47978000	31684000	65060000	55873000	84099000	9562800	112480000	35534000	37840000	35588000	27643000	12939000	66005000	88711000	85508000
VKIDQTVEELRR	210	221	P06727	APOA4	Apolipoprotein A-IV	1484.83	2;3	7.1782e-09	145.29		67349000	51457000	69491000	73270000	31235000	25513000	79978000	76377000	40560000	60002000	72715000	37509000	51118000	13560000	17526000	59178000	37229000	73437000	55906000	156830000	18767000	233770000	65169000	88075000	54603000	40928000	8685600	29305000	57163000	134380000
VLRENADSLQASLRPHADELK	167	187	P06727	APOA4	Apolipoprotein A-IV	2361.24	3;4	2.7272e-05	67.055		30096000	0	31625000	36730000	0	10570000	20919000	13361000	16330000	0	0	0	20763000	0	0	32636000	0	0	25271000	65714000	0	116320000	44505000	65812000	0	0	0	0	0	23876000
VNSFFSTFK	351	359	P06727	APOA4	Apolipoprotein A-IV	1075.53	2	9.0438e-05	110.38		0	14588000	0	16078000	0	0	0	0	30793000	0	27764000	10219000	5522500	0	0	0	0	43051000	0	48715000	0	43202000	40047000	42890000	16440000	5727400	0	24577000	29606000	19551000
AASGTTGTYQEWK	4133	4145	P04114	APOB	Apolipoprotein B-100;Apolipoprotein B-48	1398.64	2	0.0003207	96.756		2088000	0	0	0	0	0	0	0	0	0	0	0	3473900	0	0	0	7528600	0	0	0	0	0	0	0	0	0	0	0	0	0
AASGTTGTYQEWKDK	4133	4147	P04114	APOB	Apolipoprotein B-100;Apolipoprotein B-48	1641.76	3	0.002911	35.992		0	0	0	0	0	0	0	0	0	0	0	0	0	0	0	0	0	0	2516900	5084200	0	0	0	0	0	0	0	0	0	0
ALVDTLKFVTQAEGAK	1028	1043	P04114	APOB	Apolipoprotein B-100;Apolipoprotein B-48	1689.93	2;3	0.00016569	83.751		0	8662200	20883000	15058000	9559500	6744800	10547000	0	0	0	0	10025000	19874000	6564100	16011000	34586000	0	0	0	0	0	0	0	0	0	0	3803300	4555400	0	0
ALVEQGFTVPEIK	2579	2591	P04114	APOB	Apolipoprotein B-100;Apolipoprotein B-48	1429.78	2	9.7638e-05	85.45		0	0	0	0	0	0	0	0	0	15346000	0	0	0	0	5782100	0	33847000	12603000	0	19775000	0	0	0	0	0	0	0	0	0	0
ALYWVNGQVPDGVSK	718	732	P04114	APOB	Apolipoprotein B-100;Apolipoprotein B-48	1631.83	2	1.4547e-13	104.55		0	0	0	45949000	0	0	0	16855000	14796000	0	26799000	0	0	0	19197000	0	35589000	0	18816000	22422000	0	0	0	0	0	0	0	0	0	0
ANLFNKLVTELR	345	356	P04114	APOB	Apolipoprotein B-100;Apolipoprotein B-48	1416.81	3	0.0048043	58.794		0	0	0	0	0	0	0	2762700	0	0	5049700	2807700	0	0	3766000	4924100	0	0	0	0	0	0	0	0	0	0	0	0	0	0
AQIPILR	3431	3437	P04114	APOB	Apolipoprotein B-100;Apolipoprotein B-48	809.512	2	0.011294	122.79		26986000	0	31395000	9427600	12681000	13391000	15282000	45437000	0	17283000	0	0	16467000	0	22459000	0	0	46172000	16170000	25355000	21951000	0	0	0	0	0	0	0	0	0
ATGVLYDYVNK	4077	4087	P04114	APOB	Apolipoprotein B-100;Apolipoprotein B-48	1241.63	2	1.4519e-06	123.51		24541000	7919400	16522000	36554000	0	0	0	35827000	30717000	36630000	48778000	15059000	26867000	7391000	15672000	28453000	66834000	32940000	24484000	40807000	7106600	0	7297800	18043000	8447200	0	0	6067500	12378000	2793500
ATGVLYDYVNKYHWEHTGLTLR	4077	4098	P04114	APOB	Apolipoprotein B-100;Apolipoprotein B-48	2635.32	3;4;5	2.8068e-40	144.44		69780000	0	0	116530000	19708000	16001000	36152000	67196000	39422000	48283000	103310000	56184000	92294000	22045000	0	105090000	84319000	16113000	47417000	28680000	16070000	15812000	0	0	6575100	26742000	8056600	0	16139000	0
ATLYALSHAVNNYHK	440	454	P04114	APOB	Apolipoprotein B-100;Apolipoprotein B-48	1700.86	2;3;4	2.9138e-05	62.357		92521000	0	0	120660000	0	0	69720000	0	0	75615000	42034000	0	58348000	3987100	56842000	57339000	148170000	0	78374000	71409000	0	18156000	0	43805000	9414700	7493400	0	9867400	0	0
AVSMPSFSILGSDVR	3277	3291	P04114	APOB	Apolipoprotein B-100;Apolipoprotein B-48	1564.79	2	9.3979e-05	100.54	133	4493900	0	0	15589000	0	0	20372000	28031000	24489000	19581000	0	0	0	8533800	4939600	0	15248000	12635000	5862700	30473000	0	0	33786000	20346000	0	0	0	0	0	0
CVQSTKPSLMIQK	513	525	P04114	APOB	Apolipoprotein B-100;Apolipoprotein B-48	1518.79	2;3	0.00034869	90.759		15485000	0	64074000	19584000	5895400	5370800	29889000	23721000	11975000	6013500	24298000	28236000	54839000	15451000	6167000	81995000	12981000	17291000	11845000	6159800	25813000	0	0	3364900	2900400	0	4020300	6074100	0	3337300
DLKVEDIPLAR	2695	2705	P04114	APOB	Apolipoprotein B-100;Apolipoprotein B-48	1267.71	2;3	2.1403e-05	132.32		208820000	136410000	331480000	393230000	115620000	126020000	282720000	295430000	182880000	214780000	403550000	247150000	304270000	161010000	215260000	569950000	339740000	275730000	162640000	196490000	158440000	42331000	56999000	72513000	60845000	57831000	74361000	103550000	75566000	68779000
EFQVPTFTIPK	1334	1344	P04114	APOB	Apolipoprotein B-100;Apolipoprotein B-48	1305.7	2	0.010378	65.295		7654700	6418300	14464000	16775000	0	1898600	9807200	0	7964000	9178000	7333900	3743200	6621300	1048500	0	7384500	15605000	7645000	5437400	18702000	9778300	0	0	0	6121600	0	0	0	0	0
EVYGFNPEGK	101	110	P04114	APOB	Apolipoprotein B-100;Apolipoprotein B-48	1138.53	2	0.0081153	77.062		43763000	38427000	52724000	132140000	8194500	13195000	76144000	111710000	73109000	84435000	109140000	54189000	63433000	23217000	56773000	101260000	153810000	114300000	55513000	102870000	22485000	16916000	22300000	23054000	18011000	14129000	14038000	12078000	40001000	0
EYSGTIASEANTYLNSK	3508	3524	P04114	APOB	Apolipoprotein B-100;Apolipoprotein B-48	1846.86	2	2.0099e-09	162.79		0	6375800	0	6146900	13532000	10427000	0	8222500	15726000	0	0	0	8985000	0	5172700	11803000	0	11947000	4814200	15889000	18801000	0	0	0	0	0	0	0	12088000	0
FIIPSPK	924	930	P04114	APOB	Apolipoprotein B-100;Apolipoprotein B-48	800.48	2	0.054812	81.784		63410000	60156000	80771000	141340000	25978000	21446000	69330000	192890000	90726000	76112000	212110000	79592000	78147000	112910000	54549000	135860000	139480000	138910000	65985000	47469000	63130000	10477000	24945000	26698000	18213000	16798000	0	0	32236000	38124000
FPEVDVLTK	3791	3799	P04114	APOB	Apolipoprotein B-100;Apolipoprotein B-48	1046.56	2	0.0018052	101.65		22435000	11541000	560860000	35394000	281300000	172610000	215250000	0	21616000	43601000	38199000	234670000	12967000	4663900	10975000	19194000	37075000	0	68365000	40046000	17988000	58020000	0	20484000	187170000	175350000	0	292420000	0	307070000
FRETLEDTRDR	2512	2522	P04114	APOB	Apolipoprotein B-100;Apolipoprotein B-48	1436.7	3	0.00042547	91.812		4105100	3747500	0	11980000	0	1973300	7615300	9145000	16211000	10730000	0	11263000	14720000	1353200	6995900	8691800	26869000	10593000	6120400	29510000	0	0	2705700	3669000	2947400	0	1006000	0	12314000	1622500
FSVPAGIVIPSFQALTAR	3869	3886	P04114	APOB	Apolipoprotein B-100;Apolipoprotein B-48	1873.05	2;3	0.00078821	89.344		92270000	83236000	71466000	214140000	14895000	10250000	163040000	187340000	90344000	129220000	205470000	70909000	97093000	30109000	103550000	144470000	157100000	162700000	110090000	96939000	27896000	20046000	30247000	55950000	35344000	26547000	15669000	28191000	52534000	21007000
GFEPTLEALFGK	696	707	P04114;CON__ENSEMBL:ENSBTAP00000032840	APOB	Apolipoprotein B-100;Apolipoprotein B-48	1307.68	2	0.00092507	94.767		18797000	14473000	10084000	38744000	0	0	0	28443000	37455000	39774000	53161000	0	0	3970800	9690700	12743000	122510000	48639000	0	74604000	0	7817300	18563000	34690000	8811500	0	0	4502600	13780000	0
GMTRPLSTLISSSQSCQYTLDAK	230	252	P04114	APOB	Apolipoprotein B-100;Apolipoprotein B-48	2543.24	3	1.9255e-15	101.14		0	0	38507000	35201000	0	0	0	23439000	0	26368000	38438000	21697000	22953000	29852000	0	50226000	34588000	0	28096000	30779000	0	0	0	0	0	0	0	0	0	0
GNVATEISTER	197	207	P04114	APOB	Apolipoprotein B-100;Apolipoprotein B-48	1175.58	2	0.0033562	62.891		5568200	0	0	10437000	0	0	5180100	7785400	6658800	7793000	15021000	0	7477000	0	0	11153000	14836000	6029900	5203800	11843000	0	0	0	0	0	0	0	0	0	0
GNVATEISTERDLGQCDR	197	214	P04114	APOB	Apolipoprotein B-100;Apolipoprotein B-48	2019.93	3	0.010772	30.026		0	0	0	0	0	0	0	0	13289000	0	0	0	0	9608200	0	29627000	0	0	0	0	0	0	0	0	0	0	0	0	0	0
HSITNPLAVLCEFISQSIK	3184	3202	P04114	APOB	Apolipoprotein B-100;Apolipoprotein B-48	2156.13	2;3	1.8026e-82	274.08		16100000	23001000	0	22811000	5610200	2615000	9626800	16140000	17579000	13459000	8951300	4080300	9803100	0	8894400	22916000	13067000	20448000	9809600	37311000	8925900	0	14991000	16829000	5541700	3367100	0	2975100	15851000	0
HVAEAICKEQHLFLPFSYK	255	273	P04114	APOB	Apolipoprotein B-100;Apolipoprotein B-48	2316.17	4	2.7968e-05	67.832		51756000	24676000	0	88589000	0	0	41778000	39217000	21881000	34081000	53496000	32925000	0	29968000	20144000	117560000	44078000	33609000	29112000	25064000	35886000	0	0	18545000	0	0	0	0	27737000	0
IADFELPTIIVPEQTIEIPSIK	3847	3868	P04114	APOB	Apolipoprotein B-100;Apolipoprotein B-48	2465.37	2;3	8.084e-09	82.56		28314000	21853000	24779000	89452000	0	0	40742000	45952000	45718000	58198000	94700000	25390000	37081000	2345400	29499000	33417000	85033000	52010000	23819000	72494000	0	15517000	15005000	23213000	9870500	6294900	3491000	3238100	19656000	0
IAELSATAQEIIK	4466	4478	P04114	APOB	Apolipoprotein B-100;Apolipoprotein B-48	1385.78	2	0.0017276	68.277		0	0	0	0	0	2625800	0	0	0	0	0	0	0	0	0	0	16925000	0	6255800	0	0	0	0	0	0	0	0	0	0	0
IDDIWNLEVK	3538	3547	P04114	APOB	Apolipoprotein B-100;Apolipoprotein B-48	1243.64	2	0.018641	66.486		0	0	6723900	0	0	0	0	0	16718000	5587300	0	0	0	0	0	3226700	9487100	0	0	13543000	0	0	0	0	3763400	0	0	0	8791200	0
IEGNLIFDPNNYLPK	655	669	P04114;CON__ENSEMBL:ENSBTAP00000032840	APOB	Apolipoprotein B-100;Apolipoprotein B-48	1745.9	2	5.09e-07	76.151		0	15857000	0	47535000	0	0	21810000	32479000	0	0	45985000	12680000	12652000	0	15440000	19825000	0	39979000	0	65525000	0	0	0	0	0	0	0	0	0	0
ILGEELGFASLHDLQLLGK	779	797	P04114	APOB	Apolipoprotein B-100;Apolipoprotein B-48	2052.13	2;3	1.5949e-13	146.3		9114100	17313000	5195700	42353000	0	1195400	26937000	27428000	34524000	34568000	62151000	19077000	7992000	0	19279000	11072000	97558000	46342000	18090000	64029000	0	4429000	10490000	9234700	5271900	5826800	0	3371500	16947000	0
INCKVELEVPQLCSFILK	76	93	P04114	APOB	Apolipoprotein B-100;Apolipoprotein B-48	2189.16	2;3	2.3368e-08	100.97		50674000	38864000	70357000	94780000	41028000	18292000	79795000	40494000	38625000	0	70678000	63296000	52042000	78148000	56490000	139010000	65156000	31884000	23322000	44322000	42040000	0	12254000	0	0	0	21216000	9358800	13993000	0
ITLIINWLQEALSSASLAHMK	2489	2509	P04114	APOB	Apolipoprotein B-100;Apolipoprotein B-48	2338.27	3	0.0001533	52.92	134	0	0	0	0	0	0	0	0	0	0	0	0	0	0	0	0	1907200	0	0	0	0	0	0	0	0	0	0	0	0	0
ITLPDFR	2706	2712	P04114	APOB	Apolipoprotein B-100;Apolipoprotein B-48	860.476	2	0.011491	139.28		50512000	37557000	47237000	72313000	16479000	11715000	72267000	101370000	64844000	89301000	55730000	39053000	80775000	14941000	49765000	103120000	131300000	140210000	34060000	126940000	45890000	13514000	48024000	62464000	31293000	26730000	14065000	36572000	42535000	0
IVQILPWEQNEQVK	577	590	P04114	APOB	Apolipoprotein B-100;Apolipoprotein B-48	1722.93	2	0.0053789	66.059		0	0	0	0	0	0	14543000	18359000	3867500	12119000	0	23017000	23004000	23933000	0	21272000	21604000	0	16754000	22241000	0	0	0	0	0	0	15966000	0	0	0
IYSLWEHSTK	3559	3568	P04114	APOB	Apolipoprotein B-100;Apolipoprotein B-48	1262.63	2;3	7.0815e-05	109.42		35354000	24164000	40616000	27693000	0	6310100	22586000	39153000	32526000	37232000	0	15387000	20449000	0	16601000	27637000	43409000	105800000	18016000	105670000	11904000	0	24484000	0	0	7952000	6281900	23453000	71015000	0
KGNVATEISTERDLGQCDR	196	214	P04114	APOB	Apolipoprotein B-100;Apolipoprotein B-48	2148.02	3;4	6.5547e-06	90.836		19840000	26355000	24945000	55388000	19651000	18631000	43265000	27664000	22512000	37098000	64713000	24637000	56052000	22956000	37579000	97991000	56006000	8590200	31321000	53521000	37853000	0	7762100	0	7780900	4943400	0	0	0	0
KLTIFKTELR	4035	4044	P04114	APOB	Apolipoprotein B-100;Apolipoprotein B-48	1247.76	3	0.060542	52.101		0	0	0	0	8636900	5683200	0	0	0	0	0	0	9868200	8520300	7526000	0	0	0	0	0	0	0	0	0	0	0	0	0	0	0
KLTISEQNIQR	334	344	P04114	APOB	Apolipoprotein B-100;Apolipoprotein B-48	1328.74	2;3	2.3164e-10	153.88		21339000	12157000	27325000	79574000	0	4742500	36189000	42329000	31726000	39931000	74524000	34265000	38075000	11847000	19511000	50879000	97966000	37134000	28795000	41860000	9091000	13792000	5451000	0	6225500	5917900	4888100	0	20638000	5061300
KMGLAFESTK	305	314	P04114	APOB	Apolipoprotein B-100;Apolipoprotein B-48	1110.57	2	0.00049855	104.82		0	0	0	0	0	0	0	0	0	0	0	0	0	0	0	0	0	0	0	0	0	0	0	0	0	0	0	0	0	0
KYTYNYEAESSSGVPGTADSR	51	71	P04114	APOB	Apolipoprotein B-100;Apolipoprotein B-48	2281.01	2;3	4.2074e-14	175.85		24169000	18488000	72220000	64278000	40269000	26526000	58839000	21909000	20846000	35189000	68488000	37165000	49032000	84565000	42570000	124550000	56821000	21376000	20177000	31433000	43877000	0	12055000	15181000	12266000	6991000	8264800	0	10376000	14382000
LAAYLMLMR	559	567	P04114	APOB	Apolipoprotein B-100;Apolipoprotein B-48	1080.58	2	3.2508e-07	183.43		0	0	20980000	16704000	0	0	10492000	21125000	20023000	16651000	22124000	10918000	16990000	0	0	25392000	33325000	20437000	11353000	23706000	0	0	0	0	0	0	0	0	0	0
LAPGELTIIL	4554	4563	P04114	APOB	Apolipoprotein B-100;Apolipoprotein B-48	1038.63	1;2	0.010274	71.379		207150000	162620000	283180000	302850000	23332000	60132000	268870000	245880000	157320000	216660000	380880000	211500000	230040000	155900000	273080000	408380000	236910000	340920000	190860000	123840000	179120000	25432000	46413000	50328000	45570000	52655000	72917000	82721000	52952000	75327000
LDFREIQIYKK	3763	3773	P04114	APOB	Apolipoprotein B-100;Apolipoprotein B-48	1451.81	3	0.016409	42.388		0	0	19258000	0	0	0	12606000	0	0	0	12577000	14890000	28222000	0	20057000	0	0	0	11076000	0	0	0	0	0	0	0	0	0	0	0
LLSGGNTLHLVSTTK	935	949	P04114	APOB	Apolipoprotein B-100;Apolipoprotein B-48	1539.86	2;3	2.4915e-05	125.33		48197000	0	42611000	140640000	15925000	0	46611000	38034000	39164000	44142000	50749000	44647000	48189000	16149000	47166000	76003000	112210000	25796000	37610000	68581000	18506000	6170100	0	0	0	0	0	0	22025000	0
LLSGGNTLHLVSTTKTEVIPPLIENR	935	960	P04114	APOB	Apolipoprotein B-100;Apolipoprotein B-48	2801.57	3	6.4955e-05	58.557		0	0	0	15182000	0	0	0	0	0	0	0	0	0	5398600	0	21549000	0	0	6021500	0	0	0	0	0	0	0	0	0	0	0
LPYTIITTPPLKDFSLWEK	3137	3155	P04114	APOB	Apolipoprotein B-100;Apolipoprotein B-48	2261.23	3	1.9583e-05	77.053		9577800	10447000	12561000	11993000	3971400	1832600	7916700	8892000	5780300	6111300	6449100	2538300	7094600	0	7527100	13203000	10210000	9684500	4943500	15548000	7033900	0	8214900	14791000	4904900	0	0	3810300	7121300	0
LSLESLTSYFSIESSTKGDVK	3481	3501	P04114	APOB	Apolipoprotein B-100;Apolipoprotein B-48	2290.16	3	0.074998	8.4047		0	0	0	0	0	0	0	0	134940000	0	0	0	0	0	0	0	0	0	0	17852000	0	0	0	0	0	0	0	0	0	0
LTIFKTELR	4036	4044	P04114	APOB	Apolipoprotein B-100;Apolipoprotein B-48	1119.67	2	0.0045555	94.804		31526000	26866000	68048000	29608000	0	12105000	55076000	17892000	14972000	20723000	36556000	27156000	37385000	24018000	33694000	66992000	28484000	15508000	36760000	20057000	0	0	0	0	0	0	0	0	0	0
LTISEQNIQR	335	344	P04114	APOB	Apolipoprotein B-100;Apolipoprotein B-48	1200.65	2	1.2246e-09	170.47		30464000	15689000	0	48602000	11195000	0	23943000	36164000	16391000	32181000	62108000	19270000	32815000	19671000	28738000	25309000	70712000	0	21366000	39490000	13094000	0	0	0	7196900	0	0	0	0	0
MGLAFESTK	306	314	P04114	APOB	Apolipoprotein B-100;Apolipoprotein B-48	982.479	2	0.0020564	98.033		0	0	4856700	56443000	0	0	0	55405000	0	0	67671000	0	64951000	0	0	103140000	0	10783000	0	0	26738000	0	0	2475000	17830000	0	0	16281000	0	24395000
NIILPVYDK	3674	3682	P04114	APOB	Apolipoprotein B-100;Apolipoprotein B-48	1073.61	2	0.043316	58.592		9148500	10509000	7702000	12263000	7322400	0	5684000	14290000	14173000	20566000	10192000	0	4836100	7614200	7372800	7716800	27185000	42429000	0	20402000	0	0	0	15244000	4471200	0	0	0	15406000	0
NIILPVYDKSLWDFLK	3674	3689	P04114	APOB	Apolipoprotein B-100;Apolipoprotein B-48	1963.08	3	0.01221	41.76		0	0	0	0	0	0	2743000	5105400	0	0	0	0	0	0	0	0	0	3310100	0	0	0	0	0	0	0	0	0	0	0	0
NKADYVETVLDSTCSSTVQFLEYELNVLGTHKIEDGTLASK	3904	3944	P04114	APOB	Apolipoprotein B-100;Apolipoprotein B-48	4574.24	4	2.0931e-96	140.26		0	0	0	27254000	0	0	0	0	0	0	41036000	0	0	0	16960000	41977000	0	14696000	0	0	0	0	0	0	0	0	0	0	0	0
NLQNNAEWVYQGAIR	4107	4121	P04114	APOB	Apolipoprotein B-100;Apolipoprotein B-48	1774.88	2;3	2.6831e-90	228.62		65269000	58716000	167500000	153690000	47674000	57936000	87820000	105970000	82989000	102910000	154980000	107900000	139410000	115860000	106160000	211850000	135990000	94490000	92921000	86404000	50793000	0	16453000	22530000	0	28770000	22037000	21188000	26729000	31252000
NLQNNAEWVYQGAIRQIDDIDVR	4107	4129	P04114	APOB	Apolipoprotein B-100;Apolipoprotein B-48	2729.35	3	6.5422e-21	128.43		0	0	16684000	0	19585000	0	0	0	0	0	0	0	0	24556000	0	0	0	0	0	0	0	0	0	0	0	0	0	0	0	0
NMEVSVATTTK	3420	3430	P04114	APOB	Apolipoprotein B-100;Apolipoprotein B-48	1179.58	2	0.012375	70.622		0	3928300	0	0	693020	0	0	0	10599000	0	4281600	0	0	0	0	0	0	0	0	0	0	0	0	0	0	0	0	0	0	0
NPNGYSFSIPVK	3713	3724	P04114	APOB	Apolipoprotein B-100;Apolipoprotein B-48	1321.67	2	0.043369	46.768		0	4669600	0	0	0	0	0	7792700	9130800	0	0	0	0	0	0	0	6325400	15141000	0	0	0	0	0	0	0	0	0	0	0	0
NSEEFAAAMSR	118	128	P04114	APOB	Apolipoprotein B-100;Apolipoprotein B-48	1211.52	2	0.0002415	102.97		0	27059000	98466000	92071000	0	0	73156000	6885400	0	0	60034000	57692000	72552000	0	17318000	147840000	47936000	4447900	30798000	28230000	0	19011000	0	0	0	0	0	0	0	0
QGFFPDSVNK	708	717	P04114	APOB	Apolipoprotein B-100;Apolipoprotein B-48	1137.55	2	0.00026642	124.33		30384000	17504000	13160000	52014000	0	4005300	45157000	44417000	0	0	66047000	31090000	26661000	0	0	37501000	0	0	0	0	0	0	11372000	11375000	10633000	0	0	9883600	18790000	4723500
QIDDIDVR	4122	4129	P04114	APOB	Apolipoprotein B-100;Apolipoprotein B-48	972.488	2	0.01052	129.38		87754000	61616000	175530000	175920000	61816000	75698000	196590000	159550000	132190000	76716000	152810000	246580000	290850000	113160000	172990000	450590000	135570000	113310000	127500000	86794000	100890000	21106000	12972000	14400000	27413000	31918000	40322000	33535000	55034000	48865000
QIDDIDVRFQK	4122	4132	P04114	APOB	Apolipoprotein B-100;Apolipoprotein B-48	1375.71	2;3	0.00057734	125.97		0	0	24831000	0	17865000	0	0	0	0	0	0	9125700	19962000	0	10841000	53727000	0	0	0	0	0	0	0	0	0	0	0	0	0	0
QSWSVCK	961	967	P04114	APOB	Apolipoprotein B-100;Apolipoprotein B-48	893.407	2	0.087962	91.783		27269000	22530000	43384000	53845000	26816000	34034000	39642000	45751000	30735000	20624000	57785000	77031000	80571000	69045000	49624000	0	45607000	38114000	0	31003000	54211000	0	6427700	3197700	9109000	9299100	16751000	4793700	0	0
QTEATMTFKYNR	1044	1055	P04114	APOB	Apolipoprotein B-100;Apolipoprotein B-48	1488.7	3	0.0023613	61.165		5990900	6483200	6813900	15834000	0	3810000	17910000	19246000	0	9162900	14152000	0	18395000	859950	11952000	11286000	0	0	12258000	6041200	0	0	0	0	0	0	0	0	8289600	0
QVFLYPEKDEPTYILNIK	140	157	P04114	APOB	Apolipoprotein B-100;Apolipoprotein B-48	2209.17	2	0.066009	28.418		0	0	0	7937600	0	0	4047400	5884300	0	0	7958800	4729300	0	0	0	7457500	5562200	0	3112000	0	0	0	0	0	0	0	0	0	0	0
QVFLYPEKDEPTYILNIKR	140	158	P04114	APOB	Apolipoprotein B-100;Apolipoprotein B-48	2365.27	3;4	2.3779e-08	94.899		25604000	25347000	18863000	15445000	20963000	9958400	47720000	19292000	0	31672000	35826000	47790000	52194000	47363000	26184000	28766000	18656000	13124000	28518000	0	0	0	0	0	0	0	0	0	0	0
RNLQNNAEWVYQGAIR	4106	4121	P04114	APOB	Apolipoprotein B-100;Apolipoprotein B-48	1930.98	3	1.7943e-13	72.644		17216000	0	33847000	21069000	7561600	8945800	23115000	12986000	0	18995000	18819000	17848000	20813000	11902000	21976000	42538000	20849000	0	10680000	15316000	0	0	0	0	0	0	0	7826600	0	0
SEYQADYESLR	1600	1610	P04114	APOB	Apolipoprotein B-100;Apolipoprotein B-48	1359.59	2	0.040979	43.03		0	0	0	0	0	0	0	0	0	0	0	0	6057500	0	0	0	0	0	0	0	0	0	0	0	0	0	0	0	0	0
SGVQMNTNFFHESGLEAHVALK	897	918	P04114	APOB	Apolipoprotein B-100;Apolipoprotein B-48	2415.16	3;4	0.00010676	80.342		7574200	11057000	0	29849000	0	0	9454800	12571000	10764000	25836000	32690000	0	0	0	0	16997000	49973000	12169000	7909900	22651000	0	0	0	27602000	0	0	0	0	0	0
SHDELPRTFQIPGYTVPVVNVEVSPFTIEMSAFGYVFPK	3238	3276	P04114	APOB	Apolipoprotein B-100;Apolipoprotein B-48	4397.21		1	NaN		0	0	0	0	0	0	0	0	0	0	0	0	0	0	0	0	0	0	0	0	0	0	0	0	0	0	0	0	0	0
SLWDFLK	3683	3689	P04114	APOB	Apolipoprotein B-100;Apolipoprotein B-48	907.48	2	0.071775	75.109		0	0	0	0	0	0	0	0	35278000	0	0	0	0	0	0	0	0	64008000	0	47663000	0	0	0	0	0	0	0	0	19903000	0
SPAFTDLHLR	3980	3989	P04114	APOB	Apolipoprotein B-100;Apolipoprotein B-48	1155.6	2	1.1461e-13	203.29		93835000	50179000	0	112280000	17453000	0	60351000	83610000	0	101370000	90654000	76410000	69195000	32565000	31898000	115600000	93991000	91775000	0	69358000	0	0	0	0	0	0	0	0	0	19574000
SRATLYALSHAVNNYHK	438	454	P04114	APOB	Apolipoprotein B-100;Apolipoprotein B-48	1944	4	0.0015124	34.715		0	16753000	0	21426000	0	0	0	0	0	0	0	0	0	0	0	0	0	0	0	0	0	0	0	0	0	0	0	0	0	0
STSPPKQAEAVLK	315	327	P04114	APOB	Apolipoprotein B-100;Apolipoprotein B-48	1354.75	2;3	0.00055504	68.972		18122000	13065000	38865000	70595000	8697000	3024700	32757000	42184000	23167000	28660000	70086000	18883000	45160000	6668400	15224000	54138000	35149000	24193000	5192100	27641000	14077000	0	5427000	6953100	0	5062500	3462900	0	15138000	0
SVSDGIAALDLNAVANK	3830	3846	P04114	APOB	Apolipoprotein B-100;Apolipoprotein B-48	1656.87	2	0.0043332	82.349		13356000	0	25237000	39814000	0	0	25364000	26455000	18529000	16768000	21293000	16413000	44459000	11904000	22444000	34328000	49806000	24949000	22189000	36707000	0	0	0	0	0	0	0	0	0	0
SVSLPSLDPASAK	642	654	P04114	APOB	Apolipoprotein B-100;Apolipoprotein B-48	1270.68	2	0.013588	57.136		39983000	22259000	31426000	85318000	12317000	11992000	69960000	72559000	59629000	75733000	102920000	38130000	49325000	18836000	44659000	63384000	114900000	80668000	43352000	73081000	16409000	12141000	19181000	24929000	9435000	15540000	10885000	16388000	18897000	8247500
SVSLPSLDPASAKIEGNLIFDPNNYLPK	642	669	P04114	APOB	Apolipoprotein B-100;Apolipoprotein B-48	2998.57	3	3.4404e-06	45.665		0	0	0	13993000	0	0	8865100	0	0	0	10897000	5263700	6343100	0	8826400	12710000	0	0	4006800	0	0	0	0	0	0	0	0	0	0	0
TEVIPPLIENR	950	960	P04114	APOB	Apolipoprotein B-100;Apolipoprotein B-48	1279.71	2	6.8232e-05	100.55		123610000	85632000	0	239400000	0	24587000	162460000	145220000	93959000	165510000	239070000	150250000	150200000	0	98448000	284630000	234270000	153020000	101130000	147710000	0	23021000	52097000	56691000	36944000	0	24930000	0	0	46106000
TFQIPGYTVPVVNVEVSPFTIEMSAFGYVFPK	3245	3276	P04114	APOB	Apolipoprotein B-100;Apolipoprotein B-48	3562.81	3	1.2392e-10	60.051	135	0	22972000	0	66416000	0	0	47404000	0	0	4397300	80177000	61655000	0	0	31434000	86463000	0	0	0	0	0	0	0	0	0	0	0	0	8563200	6193600
TGISPLALIK	220	229	P04114	APOB	Apolipoprotein B-100;Apolipoprotein B-48	1011.63	2	0.0001042	98.044		645830000	499440000	1111100000	999680000	303140000	169660000	753720000	876160000	450410000	414950000	1034600000	513290000	702260000	592460000	420310000	1346700000	767530000	702050000	401910000	372680000	507260000	88925000	169220000	212620000	153030000	120410000	254420000	355610000	223800000	418230000
TIDQMLNSELQWPVPDIYLR	2675	2694	P04114	APOB	Apolipoprotein B-100;Apolipoprotein B-48	2430.23	2;3	4.9122e-122	220.34	136	0	4050500	0	12205000	0	0	8483700	9778200	21832000	7700700	15291000	7338300	8000700	0	9925200	5741500	41284000	26639000	16662000	13237000	0	0	0	0	0	0	0	0	7966700	0
TKNSEEFAAAMSR	116	128	P04114	APOB	Apolipoprotein B-100;Apolipoprotein B-48	1440.67	2	6.8393e-05	99.927		0	0	11615000	8166200	0	0	3563200	0	0	0	10161000	8444900	12374000	0	2035600	13179000	0	0	0	0	5557800	0	0	0	0	0	0	0	0	0
TLQGIPQMIGEVIR	805	818	P04114	APOB	Apolipoprotein B-100;Apolipoprotein B-48	1553.86	2	2.1932e-05	96.247	137	0	0	0	6750800	0	0	9002800	14730000	0	6668900	11693000	6891200	0	0	1433300	0	36200000	7510100	0	4420800	0	0	0	0	0	0	0	0	0	0
TNPTGTQELLDIANYLMEQIQDDCTGDEDYTYLILR	455	490	P04114	APOB	Apolipoprotein B-100;Apolipoprotein B-48	4220.94	3;4	3.8792e-26	79.982	138	0	0	0	0	0	0	33266000	0	0	10915000	0	0	0	10887000	0	0	0	0	0	0	0	0	0	0	0	10325000	0	0	0	0
TSQCTLKEVYGFNPEGK	94	110	P04114	APOB	Apolipoprotein B-100;Apolipoprotein B-48	1956.93	2;3	1.1699e-37	193.64		63097000	0	85921000	74326000	64670000	5982200	69174000	4157600	0	8869500	98302000	65501000	73271000	110860000	31543000	107370000	0	0	0	0	39636000	0	0	0	0	0	6269100	12086000	0	17165000
TSSFALNLPTLPEVK	3776	3790	P04114	APOB	Apolipoprotein B-100;Apolipoprotein B-48	1615.88	2	1.0601e-05	130.27		11247000	5199100	8219700	17250000	0	0	12840000	14442000	12935000	15510000	22868000	8869600	10645000	3069800	11494000	18994000	30753000	12588000	7198400	25259000	3371800	0	0	12134000	0	0	0	0	0	0
TSSFALNLPTLPEVKFPEVDVLTK	3776	3799	P04114	APOB	Apolipoprotein B-100;Apolipoprotein B-48	2644.44	2;3	9.2993e-21	125.35		51338000	24128000	18338000	97263000	5784400	0	0	46309000	47835000	67712000	133810000	30534000	41751000	25863000	57616000	90173000	109800000	55382000	49133000	56214000	13064000	13708000	17519000	18616000	15900000	0	0	0	31675000	0
TTLTAFGFASADLIEIGLEGKGFEPTLEALFGK	675	707	P04114	APOB	Apolipoprotein B-100;Apolipoprotein B-48	3442.79	3	5.3584e-10	55.574		0	0	0	0	0	0	14229000	0	0	0	0	0	0	0	0	0	0	0	0	0	0	0	0	0	0	0	0	0	0	0
VELEVPQLCSFILK	80	93	P04114	APOB	Apolipoprotein B-100;Apolipoprotein B-48	1673.91	2	8.7059e-05	91.207		10737000	9548900	14831000	25738000	3369700	2347700	13857000	17175000	10666000	15524000	26373000	8592400	11767000	10063000	10111000	20254000	27953000	17616000	8643800	14519000	7745800	0	4604400	9214200	0	0	2780900	5445800	0	5101200
VIGNMGQTMEQLTPELK	491	507	P04114	APOB	Apolipoprotein B-100;Apolipoprotein B-48	1887.94	2	1.0564e-08	154.46		18670000	19332000	28214000	71524000	0	0	35913000	45430000	46407000	35919000	48497000	26878000	50955000	7257400	0	63236000	40272000	31029000	0	32199000	10371000	14030000	0	17005000	18212000	0	0	6607700	10658000	0
VIGNMGQTMEQLTPELKSSILK	491	512	P04114	APOB	Apolipoprotein B-100;Apolipoprotein B-48	2416.27	3	0.0003662	47.163		0	0	11997000	0	0	0	0	0	0	0	0	0	0	15085000	0	20757000	0	0	0	0	12484000	0	0	4878100	0	0	0	0	0	0
VNWEEEAASGLLTSLKDNVPK	4056	4076	P04114	APOB	Apolipoprotein B-100;Apolipoprotein B-48	2299.17	3	3.5691e-08	72.103		0	0	0	0	0	0	0	0	13147000	17601000	19790000	4873000	0	0	11236000	0	23600000	0	6606200	17719000	0	0	0	10686000	0	0	0	0	0	0
VPSYTLILPSLELPVLHVPR	3292	3311	P04114	APOB	Apolipoprotein B-100;Apolipoprotein B-48	2242.31	3	1.7804e-06	91.238		11605000	12254000	8529900	12731000	0	1730300	10485000	19098000	22434000	26229000	12914000	4938600	9501200	0	10827000	11883000	37512000	35625000	10870000	51381000	0	4370500	12187000	20673000	3418300	4293600	0	2045500	21298000	0
VSALLTPAEQTGTWK	1968	1982	P04114	APOB	Apolipoprotein B-100;Apolipoprotein B-48	1600.85	2	5.4027e-05	105.14		12593000	0	35809000	18060000	0	0	7986100	0	0	0	7926700	11742000	0	0	6067400	0	12421000	0	0	10457000	19320000	0	0	0	0	0	0	0	0	0
YELKLAIPEGK	129	139	P04114	APOB	Apolipoprotein B-100;Apolipoprotein B-48	1259.71	3	0.034562	30.072		0	0	7728200	0	6087500	0	2703300	0	0	0	0	1783600	4275400	11700000	2573900	11620000	0	0	0	0	5753300	0	0	0	0	0	0	0	0	0
YGMVAQVTQTLK	276	287	P04114	APOB	Apolipoprotein B-100;Apolipoprotein B-48	1337.7	2	1.6939e-06	139.32		13353000	6819300	17215000	27357000	0	0	14153000	21073000	0	19383000	23288000	10701000	13509000	8648100	4855600	23491000	28334000	18749000	11002000	20797000	15426000	0	0	0	0	0	0	0	0	0
YSQPEDSLIPFFEITVPESQLTVSQFTLPK	3800	3829	P04114	APOB	Apolipoprotein B-100;Apolipoprotein B-48	3439.74	3	1.2792e-06	44.714		22963000	0	0	77970000	16807000	0	58353000	26921000	39293000	39717000	78260000	22355000	61288000	0	0	106300000	0	61849000	56836000	39527000	15465000	0	8953300	10108000	6571600	6755600	4854000	11233000	36685000	0
YTYNYEAESSSGVPGTADSR	52	71	P04114	APOB	Apolipoprotein B-100;Apolipoprotein B-48	2152.92	2	1.1317e-17	157.14		0	0	0	8113300	0	0	0	0	0	0	0	0	9836900	13421000	0	22506000	9804700	0	0	0	0	0	0	0	0	0	0	0	0	0
EWFSETFQK	66	74	P02654	APOC1	Apolipoprotein C-I;Truncated apolipoprotein C-I	1200.55	2	0.00033016	110.76		35487000	14832000	32229000	37295000	21294000	16043000	75827000	30119000	48544000	31472000	52315000	38435000	37891000	40714000	20851000	70755000	39977000	63202000	20732000	20930000	11100000	0	13636000	0	9587200	13805000	33424000	0	11306000	9485500
MREWFSETFQK	64	74	P02654	APOC1	Apolipoprotein C-I;Truncated apolipoprotein C-I	1487.69	2;3	3.4928e-64	243.77	98	100960000	66895000	375910000	167520000	165040000	47098000	179360000	110270000	79595000	123830000	175200000	192880000	176170000	202830000	31154000	382670000	91370000	171290000	31846000	74925000	145520000	46012000	23489000	60179000	34732000	76226000	121590000	8847300	21795000	71211000
ESLSSYWESAK	42	52	P02655	APOC2	Apolipoprotein C-II;Proapolipoprotein C-II	1285.58	2	3.4328e-05	129.39		160660000	53728000	52625000	527910000	55280000	34715000	168240000	153480000	194450000	215600000	267290000	123270000	107990000	117090000	51680000	122670000	201250000	286140000	108820000	115990000	76190000	102750000	155980000	110700000	23870000	74511000	153380000	80189000	143540000	76703000
STAAMSTYTGIFTDQVLSVLKGEE	78	101	P02655	APOC2	Apolipoprotein C-II;Proapolipoprotein C-II	2547.24	2;3	1.2616e-07	113.54	99	13441000	5914100	14819000	64966000	49700000	0	39861000	16363000	0	5517700	22956000	23097000	25902000	67015000	21984000	30525000	25222000	18415000	13164000	8446500	18590000	6329300	13512000	10317000	6867000	25012000	24720000	7439000	14744000	7029800
TAAQNLYEK	53	61	P02655	APOC2	Apolipoprotein C-II;Proapolipoprotein C-II	1036.52	2	0.00036909	102.52		0	0	70551000	348590000	0	0	113610000	133890000	0	64838000	196620000	52007000	168170000	0	0	133780000	107020000	108110000	74940000	0	0	0	62993000	5667200	0	0	99592000	9908400	0	38001000
TYLPAVDEK	62	70	P02655	APOC2	Apolipoprotein C-II;Proapolipoprotein C-II	1034.53	2	0.0013831	99.013		47407000	0	39415000	145130000	0	0	52787000	57388000	101210000	60778000	107280000	30421000	36527000	30509000	15572000	38679000	85913000	103270000	46348000	37202000	25603000	0	61160000	0	8391100	11926000	29305000	37219000	115860000	23239000
TYLPAVDEKLR	62	72	P02655	APOC2	Apolipoprotein C-II;Proapolipoprotein C-II	1303.71	3	6.5834e-05	82.069		42154000	12897000	20194000	68055000	12886000	3807000	33301000	23826000	23908000	22236000	53430000	21039000	23476000	13846000	8830800	22053000	26490000	29251000	11502000	14780000	15003000	27063000	47855000	14566000	0	12089000	26873000	19667000	0	13374000
TYLPAVDEKLRDLYSK	62	77	P02655	APOC2	Apolipoprotein C-II;Proapolipoprotein C-II	1910.01	2;3;4	8.3604e-06	96.666		114740000	16703000	45354000	214550000	59567000	15692000	107160000	66904000	29026000	19835000	99839000	69265000	73143000	114590000	56217000	86084000	33744000	22722000	22931000	6125200	85486000	16285000	57452000	0	16823000	29016000	109330000	50452000	0	48316000
DALSSVQESQVAQQAR	45	60	P02656	APOC3	Apolipoprotein C-III	1715.84	2;3	2.8144e-92	238.47		207580000	82430000	124760000	706710000	281810000	73763000	360870000	179070000	244320000	164430000	341630000	209000000	167650000	485190000	182290000	133500000	232620000	173410000	235320000	88820000	233180000	257080000	185370000	63023000	50940000	71048000	185730000	66507000	151580000	183260000
DKFSEFWDLDPEVRPTSAVAA	79	99	P02656	APOC3	Apolipoprotein C-III	2379.14	2	1.6596e-07	93.006		0	0	0	10750000	0	0	0	0	0	0	0	0	0	0	0	0	0	0	0	0	0	0	0	0	0	0	0	0	0	5096500
GWVTDGFSSLK	61	71	P02656	APOC3	Apolipoprotein C-III	1195.59	2	7.0572e-05	93.442		110020000	43372000	30357000	260800000	36210000	16271000	124280000	81293000	123180000	119470000	164040000	54104000	41048000	55883000	0	32588000	122240000	154740000	62175000	62384000	56283000	82630000	148540000	130170000	26202000	28136000	81330000	75528000	132590000	115920000
GWVTDGFSSLKDYWSTVK	61	78	P02656	APOC3	Apolipoprotein C-III	2075	2;3	2.1418e-176	297.72		527210000	164330000	150160000	1417900000	157860000	33607000	480170000	279690000	449970000	380230000	710190000	167290000	158320000	288000000	158710000	138580000	348510000	426310000	177920000	266570000	151570000	520950000	612660000	587590000	105130000	116340000	287600000	159000000	450200000	185010000
GWVTDGFSSLKDYWSTVKDK	61	80	P02656	APOC3	Apolipoprotein C-III	2318.12	3	1.4177e-37	162.11		17654000	0	0	61491000	0	0	34417000	0	18034000	21932000	31508000	0	8197600	16570000	0	0	20151000	22003000	0	0	0	38665000	23575000	0	0	0	0	0	0	0
HATKTAKDALSSVQESQVAQQAR	38	60	P02656	APOC3	Apolipoprotein C-III	2453.26	3;4	6.3305e-15	66.677		0	0	0	0	34796000	0	0	0	0	0	0	0	0	41419000	0	0	0	0	0	0	8614500	0	0	0	0	0	0	0	0	0
TAKDALSSVQESQVAQQAR	42	60	P02656	APOC3	Apolipoprotein C-III	2016.02	2;3	1.6846e-176	292.44		194530000	57146000	58364000	321000000	374350000	84457000	115860000	49517000	40877000	66411000	148480000	76937000	74161000	569560000	89704000	49387000	66381000	29974000	79346000	23243000	256820000	96541000	93012000	39090000	0	37195000	122470000	31564000	10852000	57764000
CPNPPVQENFDVNK	28	41	P05090	APOD	Apolipoprotein D	1656.76	2	9.7116e-12	154.23		0	0	0	0	0	0	14519000	24686000	0	0	0	0	7447700	0	0	20208000	0	0	0	0	0	37400000	0	0	0	0	0	13461000	0	0
CPNPPVQENFDVNKYLGR	28	45	P05090	APOD	Apolipoprotein D	2146.03	3	3.2617e-82	174.2		109280000	52376000	201870000	78520000	73395000	57659000	101220000	82730000	41269000	49416000	96562000	79256000	85918000	88412000	79876000	195510000	50940000	84225000	65911000	40025000	162120000	84469000	0	36487000	79776000	95515000	91003000	112120000	38081000	35610000
IKVLNQELR	74	82	P05090	APOD	Apolipoprotein D	1111.67	2	0.00075253	112.01		47568000	23227000	0	35983000	0	0	24031000	62426000	22179000	24178000	56966000	17480000	16776000	0	0	18207000	34869000	64848000	13837000	27341000	21139000	47206000	20486000	42836000	25279000	17706000	20627000	101280000	45501000	0
KMTVTDQVNCPK	176	187	P05090	APOD	Apolipoprotein D	1419.68	2;3	7.3692e-30	250.7	141	82674000	35587000	96480000	72649000	29317000	24409000	52506000	114140000	44950000	30625000	94868000	53935000	69953000	25037000	15513000	101040000	64876000	68221000	50347000	80834000	129220000	124720000	35655000	51336000	50186000	48327000	41599000	166800000	52485000	21288000
KMTVTDQVNCPKLS	176	189	P05090	APOD	Apolipoprotein D	1619.8	2;3	2.1802e-53	217.68	141	24997000	0	19073000	12756000	25341000	0	0	0	6703500	0	0	0	0	28766000	0	26709000	0	0	0	0	117390000	0	0	0	0	0	16728000	0	0	0
MTVTDQVNCPK	177	187	P05090	APOD	Apolipoprotein D	1291.59	2	7.586e-18	184.71	141	74898000	38936000	138850000	84844000	40931000	28417000	73777000	155060000	71175000	35155000	125750000	79969000	76428000	29623000	30543000	116210000	90617000	99465000	70081000	60193000	149740000	168510000	35695000	55146000	62735000	55837000	67255000	211260000	66518000	28750000
MTVTDQVNCPKLS	177	189	P05090	APOD	Apolipoprotein D	1491.71	2	5.1656e-44	191.95	141	38479000	21802000	136170000	33266000	44612000	37456000	30768000	40612000	0	0	22993000	40645000	39720000	66068000	20636000	71563000	0	0	15647000	0	166070000	0	0	0	19127000	23740000	56017000	32816000	0	7960200
NILTSNNIDVK	165	175	P05090	APOD	Apolipoprotein D	1229.66	2	0.00042398	82.543		32008000	16545000	0	40736000	0	7777600	29572000	54850000	25064000	44832000	54834000	14296000	0	13289000	10421000	29851000	66965000	63878000	0	66517000	54197000	66664000	23100000	80982000	27347000	23234000	17177000	57168000	37983000	0
NILTSNNIDVKK	165	176	P05090	APOD	Apolipoprotein D	1357.76	3	5.3332e-05	87.932		17538000	8891300	13492000	13017000	0	0	10069000	22720000	19695000	14927000	16972000	0	7982000	3583800	4938200	8997700	28031000	13902000	11409000	13076000	7213600	30033000	12115000	33899000	15940000	0	5504400	19679000	24953000	0
NPNLPPETVDSLK	152	164	P05090	APOD	Apolipoprotein D	1422.74	2	0.00034006	83.729		0	0	0	12109000	0	0	0	0	0	0	0	0	0	0	0	0	10038000	3247400	0	26336000	0	35466000	0	38725000	0	0	0	0	0	0
NPNLPPETVDSLKNILTSNNIDVK	152	175	P05090	APOD	Apolipoprotein D	2634.39	3	7.7153e-16	97.437		13837000	0	0	23577000	0	0	18324000	16101000	0	12785000	20830000	0	9589300	0	0	17621000	13284000	12469000	9889000	15520000	17228000	38818000	14450000	29659000	19521000	0	0	13619000	14252000	0
NPNLPPETVDSLKNILTSNNIDVKK	152	176	P05090	APOD	Apolipoprotein D	2762.48	3;4	0.00025935	31.243		10216000	0	0	18912000	5897600	0	0	9791500	0	0	0	4698600	7758300	0	6745000	10983000	9861100	0	4867700	0	0	23005000	0	21103000	0	0	0	9393900	0	0
VLNQELR	76	82	P05090	APOD	Apolipoprotein D	870.492	2	0.029382	84.568		113390000	85200000	45356000	80117000	0	0	49766000	135510000	62622000	60120000	147870000	64037000	47968000	0	28348000	75720000	112800000	93753000	61712000	110180000	66625000	109410000	46583000	0	0	44524000	0	0	76243000	0
WYEIEKIPTTFENGR	46	60	P05090	APOD	Apolipoprotein D	1881.93	2;3	2.0091e-13	128.85		242190000	121680000	0	39517000	0	0	0	0	0	0	0	0	0	27889000	0	0	0	0	0	0	66250000	83242000	42834000	47601000	0	0	41230000	449120000	21219000	6723600
AATVGSLAGQPLQER	210	224	P02649	APOE	Apolipoprotein E	1496.79	2	3.3705e-30	197.19		74576000	26323000	62786000	162890000	51074000	57846000	57972000	120140000	36327000	40248000	78527000	48869000	34754000	70585000	42082000	92117000	58796000	115180000	65591000	62692000	51021000	0	59161000	18475000	0	17637000	62733000	35031000	58960000	31978000
AKLEEQAQQIR	259	269	P02649	APOE	Apolipoprotein E	1312.71	2;3	1.4057e-13	183.57		161390000	63172000	116350000	252180000	81378000	140510000	95968000	136910000	0	78723000	106300000	114300000	118120000	70210000	80450000	268810000	67926000	0	126700000	97939000	163550000	20697000	101870000	13701000	17898000	70201000	101220000	0	160790000	55103000
ALMDETMKELK	80	90	P02649	APOE	Apolipoprotein E	1307.65	2;3	6.3959e-06	145.91		104020000	60403000	61361000	201220000	13990000	5110900	59957000	205580000	43655000	58777000	60791000	40931000	36124000	5405400	19304000	129010000	49367000	162560000	49558000	52188000	68236000	21385000	117850000	14189000	48040000	41454000	35210000	70596000	100830000	30416000
AYKSELEEQLTPVAEETR	91	108	P02649	APOE	Apolipoprotein E	2092.03	2;3	2.2015e-81	225.68		71579000	37576000	0	173780000	0	0	44213000	88023000	0	9940600	6774100	31732000	28790000	0	25526000	58475000	9759100	82854000	0	11775000	21874000	0	115450000	32251000	36027000	1790200	0	18669000	105410000	0
AYKSELEEQLTPVAEETRAR	91	110	P02649	APOE	Apolipoprotein E	2319.17	3;4	0.00017314	38.301		23645000	0	19764000	21525000	0	0	0	13558000	0	0	0	10818000	14569000	2386800	0	32539000	0	0	14945000	0	0	0	0	0	0	0	0	0	0	0
DRLDEVKEQVAEVR	245	258	P02649	APOE	Apolipoprotein E	1684.87	2;3	0.0021045	92.38		18018000	0	0	118630000	90457000	48088000	59066000	16576000	0	0	0	68807000	4548600	0	44082000	118800000	0	14029000	11491000	9705800	105170000	0	0	0	0	0	46575000	68755000	0	0
EGAERGLSAIRER	186	198	P02649	APOE	Apolipoprotein E	1442.76	3	0.0026084	95.662		0	0	16107000	7586400	7946700	0	4088100	0	0	0	0	8337000	4822500	10507000	3178700	23587000	0	4372700	0	0	14131000	0	0	0	0	0	0	0	0	4744800
LAVYQAGAR	177	185	P02649	APOE	Apolipoprotein E	947.519	2	8.5038e-05	121.99		182250000	93452000	0	93173000	20819000	82387000	0	264940000	126810000	78765000	116590000	0	92567000	63541000	76551000	188530000	140410000	259070000	115820000	105490000	202310000	29514000	116680000	0	0	0	0	115290000	211620000	0
LAVYQAGAREGAER	177	190	P02649	APOE	Apolipoprotein E	1489.76	3	0.00044691	61.167		6898500	5877100	19614000	0	6875900	21361000	9775800	13563000	0	0	5821400	7865200	30258000	15049000	7724600	34875000	0	0	0	0	20074000	0	0	0	0	3285500	0	5080300	0	0
LEEQAQQIR	261	269	P02649	APOE	Apolipoprotein E	1113.58	2	4.0349e-07	129.38		7927500	2950800	4464000	12218000	0	0	0	10768000	0	0	0	0	0	3690000	3934600	10867000	0	0	0	5993300	0	0	2195700	0	0	2815800	4154400	4574800	0	0
LGADMEDVCGR	122	132	P02649	APOE	Apolipoprotein E	1221.51	2	3.337e-28	200.56	96	155690000	79608000	148280000	335270000	70827000	77760000	132400000	402690000	122080000	88704000	61647000	145260000	83410000	87665000	78231000	403570000	112060000	234900000	110210000	109340000	265400000	40916000	101510000	17644000	61094000	51252000	160950000	128020000	198400000	99348000
LGPLVEQGR	199	207	P02649	APOE	Apolipoprotein E	967.545	2	0.00025966	109.48		401950000	233710000	230400000	563450000	143260000	208760000	268390000	619880000	198590000	199760000	227540000	245550000	212150000	208560000	191440000	588380000	252650000	468370000	265460000	184890000	458940000	65178000	239910000	54538000	63745000	151900000	320890000	240670000	332560000	177090000
LGPLVEQGRVR	199	209	P02649	APOE	Apolipoprotein E	1222.71	3	1.0653e-05	82.543		22570000	9530400	35521000	21687000	27254000	35076000	13554000	19172000	0	0	5123500	20951000	14716000	32886000	13690000	52299000	0	11181000	1820200	0	49742000	0	0	0	0	7686800	22927000	16732000	0	21842000
LKSWFEPLVEDMQR	279	292	P02649	APOE	Apolipoprotein E	1776.89	3	7.1516e-05	72.421		110180000	95887000	120660000	277120000	53130000	36810000	116180000	204110000	40659000	49625000	79755000	65067000	72914000	60383000	43711000	243120000	57306000	133370000	38713000	45598000	161840000	19316000	91451000	24354000	52656000	66019000	136590000	98179000	102100000	52333000
LKSWFEPLVEDMQRQWAGLVEK	279	300	P02649	APOE	Apolipoprotein E	2688.37	4	0.00024697	41.476		0	0	1036300	0	2892000	1620100	0	0	0	0	0	0	0	4335600	0	4375200	0	0	0	0	0	0	783750	0	0	0	4317200	0	0	0
LLRDADDLQK	166	175	P02649	APOE	Apolipoprotein E	1185.64	2	0.075038	58.172		0	0	0	22712000	5569800	1275800	0	2651700	0	0	0	0	0	0	0	0	0	0	0	0	2979500	0	0	0	0	0	8656000	0	0	0
LLRDADDLQKR	166	176	P02649	APOE	Apolipoprotein E	1341.74	3	8.65e-05	117.07		35214000	17901000	24463000	17213000	4594900	30279000	14575000	37775000	9911400	11095000	20639000	17982000	19442000	7863800	15857000	40467000	18769000	28756000	15168000	23069000	34362000	5699700	16556000	4426500	7961200	12743000	2672800	13817000	41196000	14784000
LQAEAFQAR	270	278	P02649;CON__Q03247	APOE	Apolipoprotein E	1032.54	2	3.852e-08	160.59		262570000	159400000	174550000	0	109980000	201420000	143050000	430210000	186430000	115500000	155180000	214430000	156830000	157640000	0	328810000	164630000	0	198090000	4493100	260410000	34806000	135670000	0	71270000	85030000	210560000	185250000	264190000	158430000
LSKELQAAQAR	111	121	P02649	APOE	Apolipoprotein E	1213.68	2;3	4.0188e-08	113.07		78943000	38806000	103130000	116850000	68318000	58624000	34954000	132110000	6107600	0	40833000	64651000	57774000	52670000	41530000	127160000	0	62959000	58984000	4034700	169380000	5804200	38411000	726140	14460000	39255000	50221000	39387000	86937000	42899000
LVQYRGEVQAMLGQSTEELRVR	133	154	P02649	APOE	Apolipoprotein E	2561.34	4	8.834e-05	50.583		0	0	0	20774000	9253800	6303500	0	10661000	0	0	0	8660700	0	0	0	29519000	0	0	0	0	20843000	0	0	0	0	0	0	0	0	0
QQTEWQSGQRWELALGR	34	50	P02649	APOE	Apolipoprotein E	2072.02	3	0.00022082	62.735		13174000	12514000	0	36062000	0	0	17215000	23008000	0	0	9160100	9901000	0	0	0	22756000	0	16835000	0	12699000	0	0	0	0	0	16545000	9171300	0	0	0
QQTEWQSGQRWELALGRFWDYLR	34	56	P02649	APOE	Apolipoprotein E	2952.44	4	0.061679	12.399		0	0	0	9840000	0	0	0	0	0	0	0	0	0	4753700	0	9263900	0	0	0	0	0	0	0	0	0	0	0	0	0	0
QWAGLVEKVQAAVGTSAAPVPSDNH	293	317	P02649	APOE	Apolipoprotein E	2531.28	3	0.0031998	23.918		0	0	0	0	0	0	0	0	0	0	0	0	0	8408200	0	0	0	0	0	0	0	0	0	0	0	0	0	0	0	0
RLAVYQAGAR	176	185	P02649	APOE	Apolipoprotein E	1103.62	2	0.01955	82.645		14118000	0	0	0	0	0	0	19025000	0	0	0	0	0	0	0	11758000	0	7538500	0	0	0	0	0	0	0	0	0	0	0	0
SELEEQLTPVAEETR	94	108	P02649	APOE	Apolipoprotein E	1729.84	2	4.7646e-05	119.56		0	0	0	6250800	0	0	0	6637000	7971200	6843700	0	0	0	0	0	0	11348000	10972000	0	8748200	0	0	12511000	0	0	0	0	0	5685900	0
SWFEPLVEDMQR	281	292	P02649;CON__Q03247	APOE	Apolipoprotein E	1535.71	2	1.275e-05	132.17		51631000	27470000	15125000	82910000	0	0	29203000	71287000	16488000	28788000	26253000	18452000	16263000	0	14406000	65243000	19597000	58414000	18818000	34269000	30854000	0	28592000	0	19718000	31655000	40471000	60051000	44293000	28337000
VQAAVGTSAAPVPSDNH	301	317	P02649	APOE	Apolipoprotein E	1619.79	2	3.4098e-28	191.96		30332000	21796000	38277000	92276000	21428000	30212000	38717000	57531000	35679000	42123000	35988000	35038000	26145000	21648000	32261000	48672000	42970000	46812000	45164000	34206000	43158000	14558000	37154000	9707200	10477000	19460000	19569000	20155000	31031000	13403000
WELALGR	44	50	P02649	APOE	Apolipoprotein E	843.46	2	0.01179	114.72		522270000	251100000	127440000	699590000	94235000	50727000	392910000	472880000	198070000	426830000	410450000	201530000	178220000	52274000	166150000	397050000	365530000	793910000	138400000	465910000	216140000	132750000	647340000	255290000	169360000	242950000	258320000	143690000	369920000	132450000
WELALGRFWDYLR	44	56	P02649	APOE	Apolipoprotein E	1723.88	2;3	0.031434	77.776		2900700	0	3285300	0	3366900	3857800	2461700	6105700	0	0	0	3255700	3855200	10192000	3353500	11973000	0	0	1036900	0	0	0	0	0	0	0	5188600	5816600	0	5430600
WVQTLSEQVQEELLSSQVTQELR	57	79	P02649	APOE	Apolipoprotein E	2729.39	2;3	6.4185e-56	222.72		170970000	110760000	49005000	207390000	53392000	61123000	106410000	220220000	74250000	111460000	100050000	62207000	74129000	62953000	117060000	244740000	83428000	189340000	85654000	146760000	90181000	0	112960000	18552000	27609000	43379000	109540000	65368000	101220000	34907000
FLVSLALR	85	92	Q13790	APOF	Apolipoprotein F	917.57	2	0.012325	101.41		0	0	7220400	0	8119400	6486100	0	0	0	0	0	0	0	6932800	0	0	0	27663000	0	0	0	0	0	0	0	0	24743000	14402000	25883000	77595000
GRDGAIDLGYDLLMTMAGMSGGPMGLAISAALKPALR	214	250	Q13790	APOF	Apolipoprotein F	3689.88	4	2.1546e-17	51.2	183	31732000	20506000	0	37138000	17461000	29363000	114920000	0	0	0	54950000	10840000	55009000	7621400	0	0	15025000	61919000	24080000	0	7954500	0	38773000	34076000	20087000	0	13529000	6360200	0	0
SYDLDPGAGSLEI	314	326	Q13790	APOF	Apolipoprotein F	1335.62	2	2.4082e-05	126.71		18755000	19953000	29308000	0	22804000	20492000	33585000	35760000	20141000	21904000	38554000	24630000	24713000	30708000	15614000	39250000	19701000	25821000	16314000	13199000	3774500	7572900	0	0	11087000	9871500	0	12182000	0	0
ILQADQEL	373	380	O14791-3;O14791;O14791-2	APOL1	Apolipoprotein L1	928.487	1	8.5246e-09	217.09		36972000	33636000	28955000	34407000	33425000	12829000	35418000	53320000	38442000	35942000	63903000	62783000	41465000	18473000	14361000	42440000	31372000	90745000	28704000	34156000	0	0	0	0	0	0	23230000	19969000	27826000	25728000
LKSELEDNIRR	129	139	O14791-3;O14791;O14791-2	APOL1	Apolipoprotein L1	1371.75	3	0.016309	53.403		0	0	0	0	0	0	2931000	6905200	0	0	0	0	0	0	0	0	0	0	0	0	0	0	0	2012400	0	0	0	0	0	0
LNILNNNYK	364	372	O14791-3;O14791;O14791-2	APOL1	Apolipoprotein L1	1104.59	2	0.00021012	106.38		15501000	0	15601000	0	0	0	22746000	0	27772000	0	32165000	16382000	14721000	12582000	0	12489000	0	44694000	0	0	0	0	0	10842000	0	0	0	0	0	10927000
LTDVAPVSFFLVLDVVYLVYESK	317	339	O14791-3;O14791;O14791-2	APOL1	Apolipoprotein L1	2615.41	3	0.0010814	38.298		0	649280	0	1812800	0	0	1996400	3250900	1146000	0	1218800	0	3862100	0	0	0	0	0	0	3639600	0	0	2690500	0	0	0	0	0	0	0
VAQELEEKLNILNNNYK	356	372	O14791-3;O14791;O14791-2	APOL1	Apolipoprotein L1	2031.06	3	4.8511e-07	112.44		14218000	20637000	0	21056000	0	0	18510000	17546000	16176000	0	26278000	19393000	15128000	0	0	0	15230000	20418000	0	27443000	0	0	0	0	0	0	0	0	15611000	0
VSTQNLLLLLTDNEAWNGFVAAAELPRNEADELRK	61	95	O14791-3;O14791;O14791-2	APOL1	Apolipoprotein L1	3910.02	4	0.079722	5.9996		0	0	0	0	0	0	0	0	17371000	9946000	20282000	12676000	0	0	0	0	0	0	0	0	0	0	0	0	5079400	0	7395600	0	18624000	13475000
VTEPISAESGEQVER	288	302	O14791-3;O14791;O14791-2	APOL1	Apolipoprotein L1	1629.78	2	0.00037523	97.093		6416400	4797800	0	7452400	4526700	1927400	3850900	6105000	15035000	12664000	12499000	7732500	7481900	3916700	0	7692500	14806000	9167500	0	17317000	0	0	5494900	0	0	0	0	0	8000000	0
AFLLTPR	100	106	O95445-2;O95445	APOM	Apolipoprotein M	816.486	2	0.011233	135.87		475780000	342900000	907950000	415370000	398420000	193260000	447240000	388100000	283720000	288110000	586410000	297890000	324710000	282470000	226340000	699420000	294870000	828020000	210430000	329110000	283270000	91538000	217940000	169220000	192590000	193370000	671690000	392520000	276360000	193870000
NQEACELSNN	107	116	O95445-2;O95445	APOM	Apolipoprotein M	1177.47	2	0.011616	55.261		3944600	3931000	5446100	7630300	3555800	3986600	3960900	4027900	5756000	2174100	6947300	6023000	14759000	3693600	8179200	21737000	4319500	7471100	2839400	6274000	2220600	2716000	810080	0	1541500	3220800	4374000	0	2224500	0
SLTSCLDSK	91	99	O95445-2;O95445	APOM	Apolipoprotein M	1009.48	2	0.0026506	110.88		42584000	38387000	58478000	50244000	29153000	20665000	39209000	62166000	0	38369000	76519000	49586000	52082000	0	23272000	70721000	51326000	110360000	32127000	62743000	31273000	12428000	17971000	0	15314000	2109800	35307000	26530000	62570000	14170000
SPHPPEKCVEEFK	78	90	O95445-2;O95445	APOM	Apolipoprotein M	1582.74	3	0.0025414	56.817		16631000	7413600	0	16279000	9598000	0	10097000	17903000	9883800	10270000	19930000	0	17154000	3716500	3536700	17352000	0	14306000	11659000	13578000	0	0	0	0	0	0	5297700	0	8968300	0
SPHPPEKCVEEFKSLTSCLDSK	78	99	O95445-2;O95445	APOM	Apolipoprotein M	2574.21	4	0.00060896	36.215		0	0	0	0	19329000	0	0	0	0	0	0	0	0	0	0	0	0	0	0	0	0	0	0	11659000	0	0	0	0	0	0
FVTWIEGMMR	4537	4546	P08519	LPA	Apolipoprotein(a)	1268.6	2	0.039216	62.005		0	0	0	0	0	0	0	0	0	7020300	0	0	0	0	0	0	0	0	0	0	0	0	0	0	0	0	0	0	0	0
GISSTTVTGR	4020	4029	P08519	LPA	Apolipoprotein(a)	977.514	2	0.0012519	82.261		0	0	3318100	0	0	4017600	0	2386200	9590100	5339000	0	9580900	0	0	2385300	0	0	0	0	7257000	2455200	2459500	0	0	0	0	0	0	5926600	0
GTYSTTVTGR	38	47	P08519	LPA	Apolipoprotein(a)	1041.51	2	6.7493e-05	99.53		6624500	1887600	19097000	0	0	11309000	0	30207000	92522000	57796000	6356300	78528000	13987000	2774300	23258000	0	17093000	10510000	0	43799000	11484000	26412000	11123000	0	1217500	2054600	0	0	55026000	0
LFLEPTQADIALLK	4404	4417	P08519	LPA	Apolipoprotein(a)	1570.9	2	0.00067814	64.374		0	0	0	0	0	0	0	8740100	13698000	17498000	0	9385200	0	0	0	0	0	0	0	16117000	0	0	0	0	0	0	0	0	14700000	0
NPDAVAAPYCYTR	79	91	P08519	LPA	Apolipoprotein(a)	1496.67	2	7.3627e-25	171.73		0	0	0	0	0	0	0	15020000	48334000	48705000	0	18637000	0	0	6904400	0	16104000	0	0	43090000	0	20111000	21957000	0	0	0	0	0	26539000	0
TCQAWSSMTPHSHSR	162	176	P08519	LPA	Apolipoprotein(a)	1771.75	2;3;4	0.0001848	74.048		4799600	0	61321000	0	0	16827000	0	20437000	31687000	33251000	0	46148000	12230000	3673600	4810200	0	5356100	2094000	0	19887000	29926000	22230000	5419100	0	0	970460	0	0	38520000	0
TPAYYPNAGLIK	3483	3494	P08519	LPA	Apolipoprotein(a)	1306.69	2	0.00017028	89.266		0	0	0	0	0	9195900	0	0	31415000	25514000	0	23648000	0	0	0	0	0	0	0	0	0	0	0	0	0	0	0	0	0	0
TPEYYPNAGLIMNYCR	177	192	P08519	LPA	Apolipoprotein(a)	1960.88	2	8.626e-09	157.86		0	0	0	0	0	0	0	12447000	32686000	34131000	0	14990000	0	0	0	0	9522800	0	0	26020000	0	10177000	0	0	0	0	0	0	18709000	0
NVEITEQLANGRHFTR	92	107	Q6PL18	ATAD2	ATPase family AAA domain-containing protein 2	1883.96	2	0.00035373	65.47		12017000	14105000	27587000	16248000	31131000	13570000	13630000	41497000	28811000	14035000	20812000	34074000	14566000	10791000	21284000	27670000	18698000	33198000	29714000	18606000	22009000	10603000	40787000	0	11156000	19462000	16627000	7197100	58739000	11506000
ILVATNLFGR	339	348	O00148;Q13838;Q13838-2	DDX39A;DDX39B	ATP-dependent RNA helicase DDX39A;Spliceosome RNA helicase DDX39B	1102.65	2	0.00071009	83.869		0	2467400	0	0	9621100	0	0	0	0	0	1227200	0	0	0	0	0	0	0	0	0	0	0	0	0	0	0	4112000	0	0	0
CTWLIEGQPNR	84	94	O75882-3;O75882-2;O75882	ATRN	Attractin	1372.66	2	6.4962e-05	92.866		10784000	0	0	0	0	6176300	0	10020000	0	7537200	18053000	14210000	14843000	10249000	10124000	14465000	0	0	12016000	10409000	0	0	0	0	0	0	0	13349000	0	11900000
GVKGDECQLCEVENR	1057	1071	O75882-3;O75882-2;O75882	ATRN	Attractin	1791.79	2;3	0.0062851	43.208		3452800	2048500	0	4220100	0	0	3116900	5195600	7534800	5634400	11007000	0	0	0	1805200	0	6200900	0	4213900	9263300	0	0	2755300	3957000	3007400	0	0	0	7582700	0
KVEFVLK	757	763	O75882-3;O75882-2;O75882	ATRN	Attractin	861.532	2	0.028212	101.6		22215000	17822000	28354000	13952000	19150000	19690000	14527000	33313000	10201000	17133000	21304000	8425000	25078000	16456000	10024000	18079000	17268000	18743000	4933400	12172000	20873000	11755000	9340000	0	0	11401000	16256000	9110500	10297000	16210000
LTGSSGFVTDGPGNYK	64	79	O75882-3;O75882-2;O75882	ATRN	Attractin	1598.76	2	6.4833e-05	83.511		0	0	0	0	0	3217200	0	0	0	14926000	11647000	0	11575000	0	0	0	0	0	9836600	9698300	0	0	0	0	0	0	0	0	0	0
LTLTPWVGLR	777	786	O75882-3;O75882-2;O75882	ATRN	Attractin	1154.68	2	2.0915e-08	145.72		31526000	37521000	43685000	24462000	39785000	17807000	26685000	36820000	26771000	29590000	52671000	22728000	0	0	27419000	28419000	30325000	31959000	18667000	21125000	27730000	13373000	24474000	14856000	16591000	17270000	28250000	33487000	27055000	49401000
LTLTPWVGLRK	777	787	O75882-3;O75882-2;O75882	ATRN	Attractin	1282.78	3	0.0079655	40.552		5746000	4025600	7495300	0	4639400	0	3205800	5010700	0	0	2812000	0	3010500	3850100	0	4344200	0	0	0	0	0	0	0	0	0	0	4564500	0	0	6640300
NHNALLASLTTQK	744	756	O75882-3;O75882-2;O75882	ATRN	Attractin	1409.76	3	0.00010037	63.614		11388000	5182100	4675700	0	6665800	6664400	0	13521000	0	0	9892800	6019500	9451900	6193400	0	9327100	0	0	5131800	0	0	0	0	0	0	2759300	0	0	0	0
NQECIALPENICGIGWHLVGNSCLK	703	727	O75882-3;O75882-2;O75882	ATRN	Attractin	2881.37	3	0.00022503	54.994		0	0	0	0	0	3915900	0	12476000	0	0	0	0	12806000	7695800	0	0	11542000	0	0	9726200	0	0	0	0	0	0	0	0	0	0
SCALDQNCQWEPR	690	702	O75882-3;O75882-2;O75882	ATRN	Attractin	1662.69	2	0.00058867	71.279		0	0	0	10656000	0	10160000	0	12102000	0	0	13555000	9506600	24119000	11711000	7306200	0	0	0	9437600	0	0	0	0	0	0	8839200	0	0	0	0
CQVAGWGSQR	149	158	P20160	AZU1	Azurocidin	1147.52	2	0.005094	72.652		0	4357100	0	0	0	20023000	0	0	0	0	0	0	0	8383900	0	0	0	0	0	0	0	0	0	0	0	0	9598100	0	0	0
HFCGGALIHAR	50	60	P20160	AZU1	Azurocidin	1237.61	3	2.547e-05	94.309		0	0	0	0	0	0	0	0	0	1328500	0	0	2488200	4171600	0	0	10040000	0	0	0	0	0	0	0	0	0	7540300	0	5180900	0
ADFLEQPVLGFVR	169	181	P02730-2;P02730	SLC4A1	Band 3 anion transport protein	1489.79	2	0.0031981	59.607		0	0	0	0	0	0	0	0	0	0	0	0	0	0	0	0	0	0	0	0	0	0	0	0	0	14796000	0	0	0	0
FLFVLLGPEAPHIDYTQLGR	199	218	P02730-2;P02730	SLC4A1	Band 3 anion transport protein	2285.22	3	3.2725e-06	88.79		0	0	0	0	0	0	0	0	0	0	0	0	0	7581400	0	0	4177100	0	3767800	0	0	5352400	0	0	0	7625900	0	0	0	0
LDGSLPPDSR	3611	3620	P98160	HSPG2	Basement membrane-specific heparan sulfate proteoglycan core protein;Endorepellin;LG3 peptide	1055.52	2	0.081659	35.2		11141000	6892200	5350800	15455000	3225500	1619000	0	19989000	30125000	13214000	24275000	5257000	5379000	0	2071600	2803100	25072000	21137000	8656100	69274000	4842200	48700000	16528000	11159000	6623600	5415100	1332500	4531400	20289000	3596100
LVSEDPINDGEWHR	4282	4295	P98160	HSPG2	Basement membrane-specific heparan sulfate proteoglycan core protein;Endorepellin;LG3 peptide	1665.77	3	0.00015997	61.102		0	0	0	0	0	0	0	0	0	0	0	0	0	0	0	0	0	0	0	0	0	16641000	0	0	0	4592100	0	0	11896000	15822000
YQLGSGEAR	4273	4281	P98160	HSPG2	Basement membrane-specific heparan sulfate proteoglycan core protein;Endorepellin;LG3 peptide	979.472	2	0.01045	63.32		0	0	13574000	0	3070900	7670900	0	2429800	22639000	0	2238100	0	7024300	0	1977700	0	0	0	3997200	0	0	0	460830	0	3291200	0	2079900	0	0	18684000
ATFGCHDGYSLDGPEEIECTK	230	250	P02749	APOH	Beta-2-glycoprotein 1	2384.99	2;3	2.3392e-29	196.71		71687000	43106000	44582000	120900000	25712000	14110000	57804000	73459000	121620000	158660000	111590000	47585000	29008000	17948000	26721000	77561000	127150000	64515000	57568000	77245000	25806000	285680000	156610000	223960000	132730000	64213000	15911000	36641000	173970000	33967000
ATVVYQGER	271	279	P02749	APOH	Beta-2-glycoprotein 1	1021.52	2	3.3508e-07	137.95		275910000	191950000	285830000	264060000	400230000	247370000	181750000	349780000	363790000	164040000	261850000	316220000	375190000	410880000	218010000	584770000	241650000	195540000	211090000	105160000	229910000	340850000	102100000	55521000	184630000	290790000	207870000	117990000	239300000	433370000
ATVVYQGERVK	271	281	P02749	APOH	Beta-2-glycoprotein 1	1248.68	3	0.0037588	69.92		0	0	4616600	0	5231800	1965100	2717700	0	0	0	0	2896500	4785100	7168200	2478200	4616000	0	0	0	0	3052300	0	0	0	0	3139300	1740500	0	0	3206600
CFKEHSSLAFWK	325	336	P02749;CON__P17690	APOH	Beta-2-glycoprotein 1	1538.73	2;3	2.1461e-28	215.08		205620000	124070000	55964000	238620000	38523000	24205000	173610000	171240000	87606000	159770000	176120000	161970000	125900000	25160000	46051000	134120000	64827000	61753000	123680000	53621000	57144000	326860000	243160000	110620000	264490000	169470000	56375000	154710000	269830000	150320000
CSYTEDAQCIDGTIEVPK	307	324	P02749	APOH	Beta-2-glycoprotein 1	2084.9	2	1.1529e-101	189.59		0	0	8720100	15646000	0	0	12418000	13104000	19913000	17491000	0	0	0	0	0	20324000	11483000	9271300	12018000	0	0	21642000	10978000	0	24472000	11316000	0	0	0	8543800
CTEEGKWSPELPVCAPIICPPPSIPTFATLR	124	154	P02749	APOH	Beta-2-glycoprotein 1	3522.74	3	7.1537e-08	38.198		57368000	58206000	25256000	27957000	12422000	6425000	84211000	77693000	107420000	92072000	76227000	17519000	57806000	49776000	51006000	71525000	36968000	18884000	62701000	27901000	19124000	149020000	123860000	123410000	79481000	59774000	21347000	0	85300000	45875000
DKATFGCHDGYSLDGPEEIECTK	228	250	P02749	APOH	Beta-2-glycoprotein 1	2628.11	3	4.1565e-30	110.21		0	0	0	0	0	0	0	0	0	0	0	0	0	0	0	0	0	0	0	0	0	0	0	0	0	0	0	0	0	0
EHSSLAFWK	328	336	P02749;CON__P17690	APOH	Beta-2-glycoprotein 1	1103.54	2	3.0435e-07	171.53		143860000	70295000	36376000	113020000	18854000	10792000	76299000	137810000	53958000	175430000	148780000	65580000	54034000	6700600	24894000	54008000	76784000	47908000	80120000	67892000	14473000	225780000	221560000	215470000	118130000	92598000	33012000	146300000	262710000	118030000
FICPLTGLWPINTLK	64	78	P02749	APOH	Beta-2-glycoprotein 1	1771.97	2;3	1.6526e-07	169.6		293130000	268640000	302840000	212820000	188630000	90728000	212200000	296960000	279150000	209430000	237650000	173460000	177800000	231580000	148390000	303590000	137660000	214340000	112010000	76813000	138360000	196150000	242360000	14014000	228130000	183110000	198200000	373870000	423730000	626940000
KCSYTEDAQCIDGTIEVPK	306	324	P02749	APOH	Beta-2-glycoprotein 1	2213	2;3	1.0174e-08	139.11		0	0	0	0	0	17588000	0	0	0	9592800	0	0	0	14494000	0	0	0	0	0	0	27701000	86430000	0	0	0	0	0	0	0	26634000
KFICPLTGLWPINTLK	63	78	P02749	APOH	Beta-2-glycoprotein 1	1900.06	2;3	2.9182e-92	308.84		261320000	182430000	256800000	206720000	151370000	67842000	168730000	210360000	190170000	129220000	172440000	122310000	156880000	176320000	101180000	260640000	113570000	165880000	91229000	55094000	138140000	224250000	206220000	206570000	247940000	194920000	190850000	314620000	215660000	411440000
NGMLHGDKVSFFCK	288	301	P02749	APOH	Beta-2-glycoprotein 1	1638.76	4	0.070246	15.896		0	0	0	0	0	0	0	0	0	11336000	0	0	0	0	0	0	0	0	0	0	0	0	0	0	0	0	9661700	19742000	21924000	13248000
TCPKPDDLPFSTVVPLK	22	38	P02749	APOH	Beta-2-glycoprotein 1	1913	2;3	0.0005101	69.975		66271000	39715000	36678000	55077000	32696000	0	51921000	33519000	68374000	54797000	65913000	22101000	36180000	22428000	25627000	21450000	34464000	35234000	44575000	55964000	20244000	78583000	92634000	158540000	37274000	42178000	19502000	47792000	89598000	37117000
TCPKPDDLPFSTVVPLKTFYEPGEEITYSCKPGYVSR	22	58	P02749	APOH	Beta-2-glycoprotein 1	4277.07	4	3.6751e-16	51.96		0	0	0	11267000	0	0	6785000	0	0	15182000	13548000	0	0	0	0	0	0	0	0	0	0	18872000	11129000	0	12959000	0	0	0	19943000	0
TDASDVKPC	337	345	P02749;CON__P17690	APOH	Beta-2-glycoprotein 1	991.428	2	0.048751	54.066		4455100	3553600	630630	0	1768100	2063400	0	0	0	0	3264500	0	0	1152400	3905900	5367500	0	0	2349100	0	1524300	5924300	0	285490	0	2361600	1074300	0	0	0
TFYEPGEEITYSCKPGYVSR	39	58	P02749	APOH	Beta-2-glycoprotein 1	2382.08	2;3	3.1974e-14	129.15		125600000	130880000	148510000	238650000	72980000	34776000	104460000	117630000	197080000	287410000	188520000	88537000	89575000	46787000	57460000	146750000	217210000	171740000	106780000	149840000	90557000	428920000	299340000	449380000	242580000	119200000	38364000	78409000	335230000	103750000
VCPFAGILENGAVR	83	96	P02749	APOH	Beta-2-glycoprotein 1	1501.77	2;3	2.1112e-11	147.58		289960000	265840000	388740000	257990000	234240000	183020000	193500000	238830000	312580000	209640000	226050000	190850000	194270000	505470000	0	266950000	159940000	150830000	146790000	88804000	187390000	183720000	217330000	274200000	216100000	155580000	248900000	345220000	408920000	455810000
WSPELPVCAPIICPPPSIPTFATLR	130	154	P02749	APOH	Beta-2-glycoprotein 1	2818.45	3	0.032649	23.069		0	6203100	0	0	0	0	0	6898000	0	12708000	8114600	4195700	0	0	4366300	14511000	0	0	0	0	0	15139000	13102000	0	0	0	0	0	13566000	10505000
IQVYSRHPAENGK	27	39	P61769	B2M	Beta-2-microglobulin;Beta-2-microglobulin form pI 5.3	1497.77	3	0.00014559	65.949		776870	0	1481600	0	1674000	3280200	528050	707210	0	0	0	0	897640	376830	0	0	0	0	1104600	0	3674400	2978700	626960	0	0	818320	734800	4524700	0	6626100
SNFLNCYVSGFHPSDIEVDLLK	40	61	P61769	B2M	Beta-2-microglobulin;Beta-2-microglobulin form pI 5.3	2553.22	2;3	7.783e-16	126.45		41776000	36456000	23118000	25057000	20280000	16885000	36348000	60822000	75345000	52506000	40124000	11631000	15274000	9014600	10466000	17367000	31452000	41358000	22752000	66119000	21722000	364030000	149050000	179160000	48798000	32522000	17115000	102780000	190580000	105840000
VNHVTLSQPK	102	111	P61769	B2M	Beta-2-microglobulin;Beta-2-microglobulin form pI 5.3	1121.62	2	1.4721e-08	163.43		0	0	0	0	0	8249800	0	0	16868000	0	0	0	0	0	0	0	0	0	0	0	18414000	96077000	12458000	11899000	8629500	7763500	0	56966000	40223000	73729000
GATDNKGPVLAWINAVSAFR	162	181	Q96KN2	CNDP1	Beta-Ala-His dipeptidase	2086.1	3	0.084216	9.7287		3205900	0	0	0	0	0	9437400	7877800	0	0	0	0	0	0	0	0	0	0	0	6821800	0	0	0	0	0	0	0	0	0	0
VFQYIDLHQDEFVQTLKEWVAIESDSVQPVPR	38	69	Q96KN2	CNDP1	Beta-Ala-His dipeptidase	3814.92	4	0.0060847	15.74		0	0	0	0	0	0	2949300	0	0	3614300	0	0	0	0	0	0	0	0	0	0	0	0	0	0	0	0	0	0	0	0
AGAAEKGVPLYR	78	89	P13929-3;P13929-2;P13929	ENO3	Beta-enolase	1230.67	3	0.0010553	60.937		0	0	0	0	0	0	0	0	0	0	0	0	0	0	0	0	0	0	0	4521500	6929500	0	0	0	0	0	0	0	0	0
GNPTVEVDLHTAK	16	28	P13929-3;P13929-2;P13929	ENO3	Beta-enolase	1379.7	2	0.0031203	56.793		0	0	0	0	0	0	0	0	0	0	0	0	0	0	0	0	0	0	0	0	0	27223000	0	0	0	0	0	179710000	0	0
AAVPSGASTGIYEALELR	33	50	P13929-3;P13929-2;P13929;P09104-2;P09104;P06733	ENO3;ENO2;ENO1	Beta-enolase;Gamma-enolase;Alpha-enolase	1803.94	2	0.0010239	79.013		0	0	0	0	0	0	0	0	0	0	0	0	0	0	0	0	4684600	0	0	0	0	12112000	0	0	0	0	0	0	0	0
SGETEDTFIADLVVGLCTGQIK	373	394	P13929-3;P13929-2;P13929;P09104-2;P09104;P06733;P06733-2	ENO3;ENO2;ENO1	Beta-enolase;Gamma-enolase;Alpha-enolase	2352.15	3	6.047e-06	49.095		0	0	0	0	0	0	0	0	0	0	0	0	0	0	0	0	0	0	0	0	0	0	0	0	0	0	0	0	0	0
LSSGLVTAALYGR	506	518	P43251-4;P43251;P43251-3;P43251-2	BTD	Biotinidase	1306.72	2	3.6635e-15	132.62		13059000	9330400	26812000	17169000	9623100	7876000	15555000	14618000	14328000	15516000	18959000	16229000	13545000	14910000	0	19064000	15426000	16366000	8688600	26722000	13433000	0	13936000	15424000	0	16020000	12160000	16409000	26614000	24796000
TSIYPFLDFMPSPQVVR	103	119	P43251-4;P43251;P43251-3;P43251-2	BTD	Biotinidase	1996.01	2	0.00087938	63.918		5178000	3853800	8863100	8820300	0	0	5672400	7879300	7005000	5560800	6097200	4770400	4473000	4929500	3174500	6249100	5445600	6406000	2896000	0	0	4909900	6833000	7998200	4851600	0	0	6732700	21859000	6936800
FFLDRDGFLFR	80	90	Q96CX2	KCTD12	BTB/POZ domain-containing protein KCTD12	1431.73	3	1.0533e-05	89.663		0	0	0	0	0	0	0	0	0	0	4763400	0	0	0	0	0	0	0	0	0	0	0	0	0	0	0	0	8531900	0	9207100
ALCRKPELVNGR	482	493	P04003	C4BPA	C4b-binding protein alpha chain	1411.77	3	0.0050409	55.186		2881400	0	4414300	1789600	2868000	2011600	876530	869320	0	0	0	1839400	4761800	4803200	0	4166000	0	0	1125900	0	1878900	0	0	0	0	0	1509800	1322300	0	1298100
CHPGYKPTTDEPTTVICQK	332	350	P04003	C4BPA	C4b-binding protein alpha chain	2231.04	3;4	8.3064e-05	64.547		34369000	10135000	52364000	32146000	23544000	17731000	41105000	22280000	18044000	23724000	16868000	32638000	33458000	37602000	19233000	59615000	51301000	21103000	27584000	33490000	20961000	7697600	5105600	8524400	8859600	5133700	12273000	7295900	12624000	13465000
DSARQSTLDKEL	586	597	P04003	C4BPA	C4b-binding protein alpha chain	1361.68	3	0.023689	54.237		0	3290000	12113000	0	0	0	0	0	0	0	0	0	4734700	11065000	0	6683700	0	0	0	0	0	0	0	0	0	0	0	0	0	0
EDVYVVGTVLR	319	329	P04003	C4BPA	C4b-binding protein alpha chain	1248.67	2	0.00011365	103.69		4817200	0	0	14603000	0	0	0	8967500	13260000	12879000	11672000	0	12064000	7605700	7378700	0	29953000	11939000	6678800	22658000	0	0	0	0	0	0	0	0	0	0
FSAICQGDGTWSPR	405	418	P04003	C4BPA	C4b-binding protein alpha chain	1580.7	2	2.9646e-35	181.76		148360000	57469000	462370000	133850000	87189000	67188000	162290000	169970000	140760000	157700000	242110000	230360000	252660000	125210000	145720000	266890000	237840000	178130000	127380000	124020000	106080000	55172000	53490000	38120000	30062000	24577000	85744000	72336000	116870000	123410000
GVGWSHPLPQCEIVK	160	174	P04003	C4BPA	C4b-binding protein alpha chain	1705.86	2;3	8.431e-08	182.89		314920000	133130000	543900000	395790000	120040000	67545000	343480000	223710000	86753000	235360000	447700000	367160000	483200000	169740000	156520000	454570000	437520000	442060000	225090000	262640000	154800000	133610000	136450000	113030000	74188000	61538000	133790000	171800000	238200000	301430000
HSGEENFYAYGFSVTYSCDPR	186	206	P04003	C4BPA	C4b-binding protein alpha chain	2485.03	3	0.00026815	47.439		12526000	9826000	0	16092000	9244000	4392900	15954000	16960000	0	17956000	27589000	11744000	19216000	13949000	20485000	24167000	19026000	17745000	14498000	0	0	0	0	0	0	0	0	0	0	0
KPDVSHGEMVSGFGPIYNYKDTIVFK	241	266	P04003	C4BPA	C4b-binding protein alpha chain	2927.45	3	0.00026389	28.647		0	0	0	0	0	0	0	0	0	0	0	0	0	0	0	9424200	0	0	0	0	0	0	0	0	0	0	0	0	0	0
LMQCLPNPEDVK	555	566	P04003	C4BPA	C4b-binding protein alpha chain	1442.69	2	1.2007e-06	149.49	131	67363000	41309000	164740000	164070000	20369000	16775000	103620000	68645000	44173000	101720000	122420000	98542000	101520000	40169000	45431000	117730000	132480000	128880000	69394000	81799000	39156000	46487000	40084000	30532000	32834000	13560000	27477000	33158000	65796000	45972000
LMQCLPNPEDVKMALEVYKLSLEIEQLELQR	555	585	P04003	C4BPA	C4b-binding protein alpha chain	3728.92	4	2.9677e-08	38.461		0	0	0	0	0	0	0	1508600	0	0	0	2385100	0	0	0	5057400	0	0	0	0	27580000	0	0	0	0	0	0	0	0	0
LSCSYSHWSAPAPQCK	466	481	P04003	C4BPA	C4b-binding protein alpha chain	1877.82	2;3	1.4198e-63	231.06		103080000	46527000	351770000	213950000	119140000	65836000	181220000	113740000	49402000	111510000	152370000	167230000	236340000	172090000	68165000	285660000	185760000	86663000	100110000	104650000	62475000	82076000	54793000	43983000	20875000	26545000	67106000	76991000	154900000	117720000
LSLEIEQLELQR	574	585	P04003	C4BPA	C4b-binding protein alpha chain	1469.81	2	9.3695e-29	184.55		35595000	21340000	41557000	80545000	0	8134900	63188000	82346000	121110000	0	95191000	53344000	79854000	17135000	22624000	54685000	222870000	77421000	61877000	198540000	0	62002000	43952000	42418000	14722000	12954000	11539000	11174000	87278000	0
MALEVYK	567	573	P04003	C4BPA	C4b-binding protein alpha chain	852.442	2	0.010446	107.43		0	0	0	21806000	0	0	0	0	25614000	21569000	29238000	0	1845100	0	6379900	0	35973000	46666000	12836000	22262000	0	0	7792200	0	0	0	0	0	23143000	0
MALEVYKLSLEIEQLELQR	567	585	P04003	C4BPA	C4b-binding protein alpha chain	2304.24	3	9.1695e-55	151.89		23043000	10273000	15187000	35764000	6403800	0	23015000	26951000	15233000	18005000	42600000	21027000	25394000	8890200	19277000	22234000	18519000	32374000	10723000	9400800	0	7556300	6743700	0	0	7750500	7825500	13218000	15999000	10481000
MALEVYKLSLEIEQLELQRDSAR	567	589	P04003	C4BPA	C4b-binding protein alpha chain	2733.44	4	2.7079e-16	94.73		0	0	27033000	0	0	0	0	0	0	0	0	12752000	13756000	0	11558000	34063000	0	0	0	0	0	0	0	0	0	0	0	0	0	0
NLRWTPYQGCEALCCPEPK	351	369	P04003	C4BPA	C4b-binding protein alpha chain	2378.06	3	7.2888e-05	60.95		0	0	0	0	0	0	0	0	0	0	0	0	0	0	0	0	0	0	0	0	0	0	0	0	0	0	0	0	0	0
QSTLDKEL	590	597	P04003	C4BPA	C4b-binding protein alpha chain	932.481	1	0.034817	69.275		0	0	0	0	0	0	0	0	0	0	0	13444000	11738000	3461300	0	8760300	0	8084500	0	0	0	0	0	0	0	0	0	0	0	0
TPSCGDICNFPPK	419	431	P04003	C4BPA	C4b-binding protein alpha chain	1491.65	2	1.4113e-20	186.46		15439000	15484000	73822000	17471000	12009000	14890000	40664000	52057000	14338000	28501000	37625000	54116000	95352000	12684000	25246000	52078000	34356000	40599000	17869000	31075000	7451000	23934000	4694300	0	0	0	3911800	15358000	13886000	11184000
TWYPEVPKCEWETPEGCEQVLTGK	530	553	P04003	C4BPA	C4b-binding protein alpha chain	2922.32	3	0.00028715	51.848		0	0	0	15143000	0	0	14969000	0	8782200	13264000	15985000	10293000	11690000	2976500	13933000	16545000	26413000	15197000	13468000	19562000	0	15930000	17087000	0	0	0	0	0	14542000	0
TWYPEVPKCEWETPEGCEQVLTGKR	530	554	P04003	C4BPA	C4b-binding protein alpha chain	3078.42	3;4	4.3087e-13	94.642		46824000	17484000	43925000	85595000	19931000	13316000	97096000	73551000	35327000	51508000	76425000	31654000	64192000	36569000	33059000	63903000	95557000	36985000	59963000	76637000	0	0	35996000	48080000	0	0	17713000	0	47634000	0
WTPYQGCEALCCPEPK	354	369	P04003	C4BPA	C4b-binding protein alpha chain	1994.83	2;3	9.7985e-06	118.21		89722000	33031000	231270000	180320000	46200000	67546000	180860000	87129000	60000000	116360000	135920000	219440000	216610000	149360000	128990000	269430000	171780000	99160000	121770000	108000000	39321000	50121000	34415000	31023000	38813000	23350000	46638000	53156000	88105000	102410000
YRCHPGYKPTTDEPTTVICQK	330	350	P04003	C4BPA	C4b-binding protein alpha chain	2550.2	4	0.011621	26.005		0	0	10343000	0	10514000	6063000	0	0	0	0	0	7328900	14390000	13569000	0	0	0	0	0	0	0	0	0	0	0	0	0	0	0	0
YTCLPGYVR	79	87	P04003	C4BPA	C4b-binding protein alpha chain	1127.54	2	4.9297e-05	115.49		578170000	251610000	1411600000	521960000	289550000	183190000	735990000	533930000	286980000	367990000	764430000	794150000	969790000	510290000	337800000	982600000	612540000	679940000	340720000	285060000	259580000	174750000	174320000	152230000	114930000	79436000	433090000	346310000	369570000	478560000
ALLAFQESK	204	212	P20851-2;P20851	C4BPB	C4b-binding protein beta chain	1005.55	2	0.0016147	91.867		18913000	6006800	11618000	21369000	2092600	0	22443000	26201000	12844000	19207000	35172000	17547000	15676000	7386300	9167000	17426000	37692000	30860000	14414000	13025000	0	5354700	7921700	0	3107400	1834100	5422000	9748700	14802000	6503300
LIQEAPKPECEK	192	203	P20851-2;P20851	C4BPB	C4b-binding protein beta chain	1440.73	2;3	9.0378e-05	76.588		11424000	0	16264000	15999000	0	2821700	11227000	13894000	14474000	8242500	20924000	21034000	26957000	6876900	6156900	21403000	26468000	16938000	12956000	8479800	1183000	0	2580300	2385100	2616400	2548000	4662100	7877500	12918000	5928400
NLCEAMENFMQQLK	213	226	P20851-2;P20851	C4BPB	C4b-binding protein beta chain	1754.78	2	0.0021397	62.69		0	0	0	0	0	0	0	0	0	0	0	0	0	0	0	0	0	0	0	0	0	0	0	0	0	0	0	0	0	0
YMSPPAGNR	348	356	P33151-2;P33151	CDH5	Cadherin-5	991.455	2	0.06902	53.756		1890700	808030	1625400	0	1483000	1042200	0	1618300	0	0	960210	0	1962500	799510	0	0	0	0	0	1344100	0	1361800	0	0	0	0	635050	0	1767100	1699100
YTFVVPEDTR	263	272	P33151-2;P33151	CDH5	Cadherin-5	1225.6	2	0.00010254	99.568		0	18608000	50004000	0	15478000	0	25986000	31935000	30743000	15960000	32411000	12017000	15766000	7956000	0	24219000	0	20301000	0	20324000	0	0	18125000	0	0	16074000	0	22776000	0	21919000
LTVADALEPVQFEDGEK	265	281	P31321	PRKAR1B	cAMP-dependent protein kinase type I-beta regulatory subunit	1859.92	2	0.042987	18.772		0	0	0	0	0	0	0	0	0	0	0	0	0	0	0	0	0	0	0	0	0	0	27067000	0	0	0	0	0	0	0
MYEEFLSKVSILESLEK	245	261	P31321	PRKAR1B	cAMP-dependent protein kinase type I-beta regulatory subunit	2044.04	3	0.056206	16.621		0	0	0	0	0	0	0	0	0	0	0	0	0	0	0	0	0	0	0	17106000	0	0	0	0	0	0	0	0	0	0
LLISFASDR	345	353	Q92887	ABCC2	Canalicular multispecific organic anion transporter 1	1020.56	2	0.0015431	91.087		21463000	15524000	112980000	0	13646000	0	0	35488000	48792000	0	45083000	66345000	0	0	85656000	14792000	63804000	62107000	1404200000	28215000	0	47696000	31108000	0	0	0	0	0	33280000	0
ASPDWGYDDKNGPEQWSK	2	19	P00915	CA1	Carbonic anhydrase 1	2078.9	2	3.951e-43	163.41		0	0	0	0	0	0	0	0	0	0	0	0	0	0	0	0	0	0	0	0	0	0	0	0	0	0	0	0	0	0
ESISVSSEQLAQFR	215	228	P00915	CA1	Carbonic anhydrase 1	1579.78	2	6.3365e-06	107.99		0	0	0	0	0	0	0	0	0	0	0	0	0	0	0	0	12351000	0	0	0	0	13301000	0	26858000	0	16087000	0	0	0	0
GGPFSDSYR	82	90	P00915	CA1	Carbonic anhydrase 1	984.43	2	0.052939	57.55		0	0	0	0	0	0	0	0	0	0	0	0	0	0	0	0	4786100	0	0	0	0	0	0	6600900	0	8244400	0	0	0	0
LYPIANGNNQSPVDIK	20	35	P00915	CA1	Carbonic anhydrase 1	1741.9	2	0.00010943	76.151		0	0	0	0	0	0	0	0	0	0	0	0	0	0	0	0	0	0	0	0	0	0	0	8245400	0	6546700	0	0	0	0
VLDALQAIK	161	169	P00915	CA1	Carbonic anhydrase 1	969.586	2	0.0030027	76.17		0	3904000	14814000	0	0	0	0	0	0	0	0	0	0	0	0	0	31495000	0	0	0	9397200	22252000	0	66985000	0	49634000	0	0	0	0
GGPLPGPYR	81	89	P07451	CA3	Carbonic anhydrase 3	912.482	2	0.010632	81.784		0	0	0	0	885850	0	0	0	0	0	0	0	0	0	0	0	0	0	0	0	116660000	133460000	0	20966000	0	0	0	5366600	0	35442000
HDPSLQPWSVSYDGGSAK	40	57	P07451	CA3	Carbonic anhydrase 3	1929.89	2;3	0.00016319	89.557		0	0	0	0	0	0	0	0	0	0	0	0	0	0	0	0	0	0	0	0	8524700	64209000	0	0	0	0	0	0	0	0
IGHENGEFQIFLDALDKIK	149	167	P07451	CA3	Carbonic anhydrase 3	2186.14	3	0.087784	16.611		0	0	0	0	0	0	0	0	0	0	0	0	0	0	0	0	0	0	0	0	0	10502000	0	0	0	0	0	0	0	0
SLLSSAENEPPVPLVSNWRPPQPINNR	227	253	P07451	CA3	Carbonic anhydrase 3	3010.56	3	1.673e-09	100.37		0	0	0	0	0	0	0	0	0	0	0	0	0	0	0	0	0	0	0	0	10360000	50821000	0	9791200	0	0	0	0	0	0
VVFDDTYDR	68	76	P07451	CA3	Carbonic anhydrase 3	1128.51	2	1.5212e-05	126.24		0	0	0	0	0	0	0	0	0	0	0	0	0	0	0	0	0	0	0	0	71067000	115810000	0	0	0	0	0	0	0	19108000
VVFDDTYDRSMLR	68	80	P07451	CA3	Carbonic anhydrase 3	1615.77	3	0.00041163	87.148		0	0	0	0	0	0	0	0	0	0	0	0	0	0	0	0	0	0	0	0	27079000	13924000	0	0	0	0	0	0	0	0
YAAELHLVHWNPK	114	126	P07451	CA3	Carbonic anhydrase 3	1576.82	3	0.0015046	46.926		0	0	0	0	1735700	0	0	0	0	0	0	0	0	0	0	0	0	0	0	0	0	38839000	0	0	0	0	0	0	0	0
DTGTYGFLLPER	388	399	Q96IY4	CPB2	Carboxypeptidase B2	1367.67	2	0.00020371	126.71		7908600	0	12120000	10363000	0	0	6105100	12701000	13964000	18729000	9449300	6547700	5690400	0	2447600	5759600	0	17630000	6738900	0	0	7986200	0	10813000	15849000	14504000	0	6649500	6460000	5080300
IHIGSSFEKYPLYVLK	147	162	Q96IY4;Q96IY4-2	CPB2	Carboxypeptidase B2	1893.04	3;4	0.00124	55.453		30971000	0	0	0	0	0	9376100	14573000	0	0	10714000	26086000	26408000	0	0	6449800	0	10513000	8970400	9458300	0	50951000	0	0	0	7770500	6435200	16086000	0	0
NAIWIDCGIHAR	172	183	Q96IY4;Q96IY4-2	CPB2	Carboxypeptidase B2	1424.7	3	0.00063631	53.981		10869000	0	0	17440000	0	0	6933400	0	0	0	11324000	9761200	0	0	0	4793600	0	0	0	0	0	19560000	0	10770000	12530000	0	0	0	0	12006000
SFYANNHCIGTDLNR	243	257	Q96IY4;Q96IY4-2	CPB2	Carboxypeptidase B2	1780.8	3	1.9879e-05	74.776		30278000	0	41732000	25058000	15185000	9733300	19915000	12816000	29855000	0	16853000	17707000	20830000	11065000	10020000	29655000	0	15887000	0	0	10251000	0	0	0	12249000	0	12000000	19661000	0	16393000
EALIQFLEQVHQGIK	329	343	P15169;CON__Q2KJ83	CPN1	Carboxypeptidase N catalytic chain	1751.96	3	0.0043265	31.389		0	0	0	0	0	0	0	6636000	3765900	6278800	6778400	0	0	0	0	0	8645600	5793100	0	7482900	0	0	0	6255900	0	0	0	0	0	0
IVQLIQDTR	114	122	P15169	CPN1	Carboxypeptidase N catalytic chain	1084.62	2	0.0025391	90.108		21972000	0	31336000	0	23170000	0	10652000	0	20195000	0	36449000	24994000	20815000	26107000	18180000	0	0	25743000	15482000	0	0	5567100	0	0	0	0	0	0	0	0
NFPDLNTYIYYNEK	162	175	P15169;CON__Q2KJ83	CPN1	Carboxypeptidase N catalytic chain	1792.83	2	0.0018721	72.634		0	0	0	0	0	0	0	0	0	0	0	0	0	0	0	0	0	0	0	0	0	0	0	0	0	0	0	0	0	0
SIPQVSPVR	418	426	P15169	CPN1	Carboxypeptidase N catalytic chain	981.561	2	0.0088058	65.5		27833000	0	67732000	32610000	39868000	24519000	32911000	30849000	0	24818000	36737000	49535000	31346000	50720000	31577000	48328000	23001000	31382000	0	0	39453000	0	0	0	0	7288400	34128000	20366000	0	27561000
TLYKVQNECPGITR	34	47	P15169	CPN1	Carboxypeptidase N catalytic chain	1677.85	3	0.017308	25.257		0	0	0	7225400	0	0	0	0	0	0	0	0	0	18757000	0	0	0	0	0	0	0	0	0	0	0	0	0	9674600	0	0
VQNECPGITR	38	47	P15169	CPN1	Carboxypeptidase N catalytic chain	1172.56	2	6.0031e-05	99.215		6683900	3500500	10602000	5101300	7077600	3108600	3760100	6952200	0	5719500	7639200	9466900	9253800	4911400	4873000	8682100	5824300	4171500	5507200	3854800	5408900	0	1015800	717880	1035000	1219300	2963000	1926200	4218400	1980000
YVGNMHGNEALGR	81	93	P15169	CPN1	Carboxypeptidase N catalytic chain	1416.66	3	0.0017041	49.049		7014300	0	0	8937400	0	0	0	13915000	0	11751000	10431000	0	3752100	0	0	4056800	8185700	6772600	0	0	0	0	0	0	0	0	0	0	10624000	0
AGGSWDLAVQER	464	475	P22792	CPN2	Carboxypeptidase N subunit 2	1287.62	2	0.024879	71.888		0	0	0	0	0	0	0	0	0	13221000	0	0	0	0	0	0	0	0	0	0	0	0	0	0	0	0	0	0	0	0
DHLGFQVTWPDESKAGGSWDLAVQER	450	475	P22792	CPN2	Carboxypeptidase N subunit 2	2927.38	4	0.00091163	24.231		0	0	0	0	0	0	0	0	0	0	0	0	0	3883800	0	0	0	0	0	0	0	0	0	0	0	0	0	0	0	0
LSNNALSGLPQGVFGK	200	215	P22792	CPN2	Carboxypeptidase N subunit 2	1600.86	2	0.00020585	72.187		13856000	10493000	12917000	15720000	0	0	12819000	18294000	19147000	22877000	20459000	10987000	8869600	0	0	7328900	26354000	20495000	0	15250000	0	0	12643000	6268900	0	0	0	6661200	17516000	0
LTVSIEAR	534	541	P22792	CPN2	Carboxypeptidase N subunit 2	887.508	2	0.00068598	150.4		42363000	0	133230000	40756000	21515000	30986000	17794000	54021000	0	29557000	21485000	0	39507000	48305000	7919600	51160000	17670000	0	8349400	11118000	19744000	5126700	6857700	0	6044200	7799800	21067000	23749000	10205000	29066000
NIIFVETSFTTLETR	53	67	P22792	CPN2	Carboxypeptidase N subunit 2	1769.92	2	4.8546e-06	104.45		0	0	0	0	0	0	0	11566000	0	13134000	0	0	0	0	0	0	0	0	0	0	0	0	0	0	0	0	0	0	0	0
QLVCPVTR	442	449	P22792	CPN2	Carboxypeptidase N subunit 2	971.522	2	0.035655	76.1		84655000	15279000	22510000	26850000	97944000	50623000	24069000	29255000	166680000	21070000	176400000	160960000	33969000	72616000	14428000	83188000	137230000	23599000	68065000	0	66377000	0	0	6553400	5584300	5237200	17201000	17079000	0	18023000
RLFQPLTHLK	163	172	P22792	CPN2	Carboxypeptidase N subunit 2	1251.75	3	0.02002	33.526		32772000	17202000	0	23393000	0	0	31451000	29608000	18427000	29167000	26622000	23687000	0	0	0	30844000	15904000	0	0	16677000	0	0	16455000	0	0	20650000	20188000	22822000	0	0
SQCTYSNPEGTVVLACDQAQCR	479	500	P22792	CPN2	Carboxypeptidase N subunit 2	2543.08	3	0.00025405	61.241		0	0	0	0	0	7056900	0	0	0	0	0	0	0	12503000	0	0	0	0	0	0	0	0	0	0	0	0	0	0	0	0
TLNLAQNLLAQLPEELFHPLTSLQTLK	173	199	P22792	CPN2	Carboxypeptidase N subunit 2	3044.69	3	3.7159e-28	118.81		0	0	0	0	0	0	0	0	0	0	0	0	0	0	0	0	0	0	0	0	0	0	0	0	0	0	0	0	0	0
VVFLNTQLCQFRPDAFGGLPR	78	98	P22792	CPN2	Carboxypeptidase N subunit 2	2434.26	3	2.7184e-13	116.35		0	0	0	29634000	0	0	0	17008000	19434000	28610000	30988000	0	0	0	0	0	30515000	22435000	9980300	32880000	0	0	18422000	19789000	0	0	0	0	0	0
DGKVDIVYGNWNGPHR	303	318	Q9NQ79-2;Q9NQ79;Q9NQ79-3	CRTAC1	Cartilage acidic protein 1	1825.89	4	0.029296	25.436		0	0	0	0	0	0	0	0	0	0	0	0	0	0	0	0	0	0	0	0	0	8490800	30332000	0	0	0	0	0	55089000	0
DKPVCVNTYGSYR	573	585	Q9NQ79-2;Q9NQ79	CRTAC1	Cartilage acidic protein 1	1557.72	2;3	2.36e-07	136.21		3597800	24305000	90342000	21738000	27717000	22695000	2725900	12368000	58078000	26625000	0	3952500	6807100	18541000	5652500	4102000	17184000	26669000	26979000	29623000	73077000	47270000	84475000	22897000	36322000	32796000	21932000	36236000	247370000	64221000
DVAAEAGVSK	227	236	Q9NQ79-2;Q9NQ79;Q9NQ79-3	CRTAC1	Cartilage acidic protein 1	945.477	2	7.0815e-05	102.52		0	4910400	6559200	3294900	0	2028800	1910200	10716000	30010000	0	2283000	0	4488000	0	0	2531500	11513000	12541000	11819000	17847000	3719800	22698000	23795000	6160500	5777600	5860100	1532300	2901400	101190000	9448200
DVAAEAGVSKYTGGR	227	241	Q9NQ79-2;Q9NQ79;Q9NQ79-3	CRTAC1	Cartilage acidic protein 1	1479.73	3	0.00011314	66.325		0	5002900	16332000	0	0	4282000	5776100	0	0	0	0	0	6786100	0	0	0	0	0	0	0	18222000	0	0	0	10766000	0	8743000	0	23900000	17598000
EHGDPLIEELNPGDALEPEGR	383	403	Q9NQ79-2;Q9NQ79;Q9NQ79-3	CRTAC1	Cartilage acidic protein 1	2286.08	2;3	2.231e-60	250.47		13167000	15397000	27937000	15473000	5004500	5430400	11856000	12673000	35955000	24505000	0	8308800	9202700	0	0	11074000	13428000	24766000	12739000	27588000	18963000	46713000	111910000	29084000	38564000	30171000	7157600	18561000	172760000	21685000
FRDIASPK	331	338	Q9NQ79-2;Q9NQ79;Q9NQ79-3	CRTAC1	Cartilage acidic protein 1	932.508	2	0.040263	101.46		15491000	14033000	29227000	12727000	14288000	10559000	7503900	32919000	27532000	12032000	5886600	15108000	23654000	7099600	7629500	13412000	14136000	27125000	20890000	27410000	52907000	28798000	57442000	11419000	22016000	23372000	12218000	27564000	163700000	53920000
FRNNRWEDILSDEVNVAR	152	169	Q9NQ79-2;Q9NQ79;Q9NQ79-3	CRTAC1	Cartilage acidic protein 1	2232.1	4	3.4781e-49	132.48		13859000	23172000	23857000	14639000	21755000	15018000	7670500	18989000	21692000	13311000	0	12241000	17749000	20905000	6303400	10843000	0	17471000	17901000	19508000	40265000	27486000	59531000	0	19020000	27865000	17928000	28355000	70331000	45261000
FSMPSPVR	339	346	Q9NQ79-2;Q9NQ79;Q9NQ79-3	CRTAC1	Cartilage acidic protein 1	919.459	2	0.0031242	107.01		0	2225800	0	66140000	0	0	2495800	0	0	0	0	0	0	0	0	0	0	0	0	0	6273300	0	15140000	0	0	0	0	10282000	23067000	432210000
GDGTFVDAAASAGVDDPHQHGR	272	293	Q9NQ79-2;Q9NQ79;Q9NQ79-3	CRTAC1	Cartilage acidic protein 1	2178.97	4	0.00018433	50.492		0	0	0	0	0	0	0	0	0	0	0	0	0	0	0	0	0	0	0	0	0	0	37477000	0	0	0	0	0	19496000	0
GILALRDVAAEAGVSK	221	236	Q9NQ79-2;Q9NQ79;Q9NQ79-3	CRTAC1	Cartilage acidic protein 1	1568.89	2;3	2.2099e-05	128.9		17818000	20429000	30724000	0	0	0	0	24155000	10641000	0	0	0	0	0	0	0	0	0	21739000	0	0	34254000	92371000	0	0	14540000	18532000	0	80066000	11114000
GILALRDVAAEAGVSKYTGGR	221	241	Q9NQ79-2;Q9NQ79;Q9NQ79-3	CRTAC1	Cartilage acidic protein 1	2103.14	3	8.2369e-09	106.51		0	0	0	0	19903000	12055000	0	0	0	0	0	0	9951500	0	0	6505000	0	0	9283300	0	30106000	0	0	0	0	0	0	0	12691000	20198000
GNQGFNNNWLR	437	447	Q9NQ79-2;Q9NQ79;Q9NQ79-3	CRTAC1	Cartilage acidic protein 1	1318.62	2	5.3876e-06	120.33		33676000	52606000	100720000	28159000	30553000	27000000	19256000	62873000	35757000	35763000	10581000	25624000	38079000	15395000	12239000	28600000	28891000	60814000	47295000	34446000	0	61361000	164540000	38439000	56886000	47815000	47397000	71732000	251940000	184090000
GTGGVVTDFDGDGMLDLILSHGESMAQPLSVFR	404	436	Q9NQ79-2;Q9NQ79;Q9NQ79-3	CRTAC1	Cartilage acidic protein 1	3420.63	3	2.2853e-35	113.66	188	0	0	0	0	0	1225200	0	13430000	17930000	0	0	2709000	7282600	0	0	0	0	22667000	0	13098000	0	0	17037000	8170000	7566900	0	0	17395000	81914000	0
GVALADFNR	294	302	Q9NQ79-2;Q9NQ79;Q9NQ79-3	CRTAC1	Cartilage acidic protein 1	961.498	2	4.0267e-07	135.83		32077000	40217000	49868000	27373000	25165000	15927000	20927000	83100000	50711000	42528000	0	14111000	19635000	6367000	12441000	15758000	46272000	93657000	50411000	33625000	53972000	51341000	192400000	83359000	47050000	35332000	29742000	107540000	464100000	93690000
GVALADFNRDGKVDIVYGNWNGPHR	294	318	Q9NQ79-2;Q9NQ79;Q9NQ79-3	CRTAC1	Cartilage acidic protein 1	2769.37	4	3.7771e-06	53.408		0	0	0	0	0	0	0	0	0	0	0	0	0	0	0	0	0	0	0	0	0	0	33140000	0	0	0	0	0	28852000	0
GVASLFAGR	170	178	Q9NQ79-2;Q9NQ79;Q9NQ79-3	CRTAC1	Cartilage acidic protein 1	876.482	2	3.255e-07	142.79		58416000	78762000	125610000	46601000	80044000	80813000	122240000	161060000	89215000	68758000	0	41395000	116920000	87292000	33416000	70693000	61840000	164490000	109180000	47393000	0	146900000	394590000	79061000	84600000	111500000	105260000	543650000	440700000	336950000
GVSVGPILSSSASDIFCDNENGPNFLFHNR	242	271	Q9NQ79-2;Q9NQ79;Q9NQ79-3	CRTAC1	Cartilage acidic protein 1	3249.51	3;4	1.6345e-23	119.39		0	8001700	0	0	0	0	0	9602100	0	8756800	0	0	0	0	0	5084700	0	12636000	0	0	0	24831000	46890000	31814000	14435000	9013000	0	0	75972000	0
IIDGGSGYLCEMEPVAHFGLGK	476	497	Q9NQ79-2;Q9NQ79;Q9NQ79-3	CRTAC1	Cartilage acidic protein 1	2349.11	3	0.0004414	45.511		0	0	0	0	0	0	0	0	0	0	0	0	0	0	0	0	0	0	0	0	0	0	9061300	0	0	0	0	0	17302000	0
IIDGGSGYLCEMEPVAHFGLGKDEASSVEVTWPDGK	476	511	Q9NQ79-2;Q9NQ79;Q9NQ79-3	CRTAC1	Cartilage acidic protein 1	3849.79	3;4	5.7403e-16	61.534		0	16657000	22043000	0	0	0	6921900	0	17134000	0	0	0	0	0	0	0	0	0	0	19823000	11926000	11808000	50885000	18413000	0	0	0	0	80822000	11425000
LVNIAVDER	92	100	Q9NQ79-2;Q9NQ79;Q9NQ79-3	CRTAC1	Cartilage acidic protein 1	1027.57	2	9.9581e-06	130.66		85174000	105530000	257890000	81615000	96786000	83193000	70069000	227850000	189570000	82307000	37783000	75976000	107410000	45193000	40489000	73694000	77110000	206510000	108820000	99450000	340870000	147820000	447370000	78942000	173390000	140000000	126860000	212360000	823680000	321310000
LYLQMSTHGK	319	328	Q9NQ79-2;Q9NQ79;Q9NQ79-3	CRTAC1	Cartilage acidic protein 1	1176.6	2	0.051421	70.412		0	0	0	0	0	17744000	0	0	0	0	0	0	0	0	0	0	0	20829000	57739000	0	33385000	0	0	12540000	0	0	0	0	0	0
NNRWEDILSDEVNVAR	154	169	Q9NQ79-2;Q9NQ79;Q9NQ79-3	CRTAC1	Cartilage acidic protein 1	1928.93	2;3	2.8385e-06	150.76		9735600	18536000	45151000	15704000	21891000	7681200	0	24850000	25356000	0	0	0	14966000	17908000	0	13327000	10643000	14835000	12665000	13148000	39490000	29894000	125600000	36926000	38979000	31310000	16549000	24875000	140240000	76018000
RLVNIAVDER	91	100	Q9NQ79-2;Q9NQ79;Q9NQ79-3	CRTAC1	Cartilage acidic protein 1	1183.67	2	1.6046e-07	123.96		0	0	0	0	0	0	0	7901300	0	0	0	0	0	0	0	0	0	0	6854000	0	25745000	0	20184000	0	0	0	0	0	32902000	0
SSPYYALR	101	108	Q9NQ79-2;Q9NQ79;Q9NQ79-3	CRTAC1	Cartilage acidic protein 1	955.476	2	0.007445	104.75		55234000	68115000	70293000	35136000	34148000	35470000	34517000	89681000	69966000	31582000	14026000	37680000	56535000	33647000	13231000	69373000	38654000	63555000	61568000	33504000	123200000	58443000	180520000	41383000	53009000	49978000	53650000	106040000	423190000	217990000
SSPYYALRDR	101	110	Q9NQ79-2;Q9NQ79;Q9NQ79-3	CRTAC1	Cartilage acidic protein 1	1226.6	2;3	1.9045e-05	148.56		0	0	62002000	6016400	17799000	0	0	12587000	0	0	0	14541000	26466000	15331000	0	10548000	0	7203200	0	0	17959000	0	29378000	0	11703000	6166400	17150000	20793000	64522000	78903000
TRFGAFAR	452	459	Q9NQ79-2;Q9NQ79;Q9NQ79-3	CRTAC1	Cartilage acidic protein 1	924.493	2	0.036696	97.431		3009900	12702000	57814000	6786900	0	11860000	7942900	24854000	33241000	4128700	0	18493000	14415000	0	0	9636300	9287100	22797000	22373000	0	51342000	17652000	46945000	0	0	0	13287000	85973000	194080000	102070000
TVITADFDNDQELEIFFNNIAYR	347	369	Q9NQ79-2;Q9NQ79;Q9NQ79-3	CRTAC1	Cartilage acidic protein 1	2747.31	3	7.4532e-05	49.942		1439500	0	2673400	0	0	0	2345800	3323900	0	0	0	0	0	0	0	0	0	0	0	0	16867000	36232000	0	4640400	0	0	0	8314700	0	0
VDIVYGNWNGPHR	306	318	Q9NQ79-2;Q9NQ79;Q9NQ79-3	CRTAC1	Cartilage acidic protein 1	1525.74	2;3	3.1956e-07	86.772		1691700	0	0	0	0	0	0	0	0	0	0	0	0	0	0	0	5493000	0	0	0	0	0	0	0	0	0	8830400	0	37379000	5769100
YSIYIANYAYGNVGPDALIEMDPEASDLSR	191	220	Q9NQ79-2;Q9NQ79;Q9NQ79-3	CRTAC1	Cartilage acidic protein 1	3306.54	3	1.2265e-05	33.647		0	0	0	0	0	0	0	0	0	0	0	9563800	0	0	0	0	0	0	0	0	0	0	0	0	0	0	0	0	0	3137500
ACEEAPPSAAHFR	901	913	O75339	CILP	Cartilage intermediate layer protein 1;Cartilage intermediate layer protein 1 C1;Cartilage intermediate layer protein 1 C2	1441.64	3	0.0048584	50.874		4117700	1431400	4448800	5965200	5010400	0	0	0	0	0	0	0	0	0	0	0	0	0	0	0	6472200	22879000	6607100	13564000	0	9062500	3367400	21085000	0	18484000
EDRTFLVGNLEIR	725	737	O75339	CILP	Cartilage intermediate layer protein 1;Cartilage intermediate layer protein 1 C1;Cartilage intermediate layer protein 1 C2	1560.83	3	0.00015453	52.731		0	0	0	0	0	0	0	0	0	0	0	0	0	0	0	0	0	0	0	0	0	0	0	0	0	0	0	0	0	0
EGFWCLNR	115	122	O75339	CILP	Cartilage intermediate layer protein 1;Cartilage intermediate layer protein 1 C1;Cartilage intermediate layer protein 1 C2	1080.48	2	0.021943	96.253		0	0	0	0	0	0	0	0	0	0	0	0	0	0	0	0	0	0	0	0	0	0	0	0	0	0	0	0	0	23465000
FLPSEQIQGVVISVINLEPR	764	783	O75339	CILP	Cartilage intermediate layer protein 1;Cartilage intermediate layer protein 1 C1;Cartilage intermediate layer protein 1 C2	2237.24	3	0.00011811	52.249		0	0	0	0	6111900	0	0	0	0	0	0	0	0	0	0	0	0	0	0	0	0	19564000	8945600	22350000	7344400	11806000	3694500	7831600	0	8965100
FNPNAIGVPQPYLNK	842	856	O75339	CILP	Cartilage intermediate layer protein 1;Cartilage intermediate layer protein 1 C1;Cartilage intermediate layer protein 1 C2	1670.88	2	7.7699e-06	118.31		0	0	0	0	0	0	0	0	0	0	0	0	0	0	0	0	0	0	0	0	0	0	0	9323500	10770000	0	0	19991000	0	18763000
FNPNAIGVPQPYLNKLNYR	842	860	O75339	CILP	Cartilage intermediate layer protein 1;Cartilage intermediate layer protein 1 C1;Cartilage intermediate layer protein 1 C2	2217.17	3	0.0036273	31.926		0	0	0	0	0	0	0	0	0	0	0	0	0	0	0	0	0	0	0	0	0	0	0	0	0	0	0	0	0	12162000
IVGPLEVNVR	960	969	O75339	CILP	Cartilage intermediate layer protein 1;Cartilage intermediate layer protein 1 C1;Cartilage intermediate layer protein 1 C2	1094.64	2	9.999e-05	108.43		0	0	10093000	0	8262200	0	0	0	0	0	0	0	0	0	0	0	0	0	0	0	0	38357000	0	71042000	29948000	26187000	13006000	95398000	19909000	82075000
VKIVGPLEVNVR	958	969	O75339	CILP	Cartilage intermediate layer protein 1;Cartilage intermediate layer protein 1 C1;Cartilage intermediate layer protein 1 C2	1321.81	3	0.0033768	57.288		0	0	0	0	0	0	0	0	0	0	0	0	0	0	0	0	0	0	0	0	0	0	0	0	0	0	0	14458000	0	9226500
AFQTVVLDPEGDAQIDPNWVVLNQGR	533	558	P49747;P49747-2	COMP	Cartilage oligomeric matrix protein	2880.44	2;3	4.1918e-65	154.86		0	0	0	0	25422000	0	0	0	0	0	0	0	0	0	0	0	0	0	0	0	0	0	0	126260000	0	0	0	21855000	0	0
ANKQVCTDINECETGQHNCVPNSVCINTR	173	201	P49747	COMP	Cartilage oligomeric matrix protein	3417.49	3;4	9.1472e-16	90.372		0	0	0	0	12894000	0	8679600	0	0	0	0	0	0	0	0	0	0	0	0	0	0	0	0	94036000	8922900	16267000	9221700	10536000	11770000	0
CEACPPGYSGPTHQGVGLAFAK	151	172	P49747	COMP	Cartilage oligomeric matrix protein	2303.05	2;3	5.7671e-14	100.28		18198000	8722800	10515000	10841000	46615000	0	11189000	0	0	0	0	0	8274800	7246400	0	7402300	0	0	0	0	40273000	36465000	29465000	192090000	21090000	26857000	25173000	39475000	31083000	21296000
DTDLDGFPDEKLRCPER	269	285	P49747;P49747-2	COMP	Cartilage oligomeric matrix protein	2061.94	3	0.001823	47.281		0	0	0	0	0	0	0	0	0	0	0	0	0	0	0	0	0	0	0	0	0	19145000	0	26153000	0	13028000	0	0	0	0
ELQETNAALQDVRELLR	37	53	P49747;P49747-2	COMP	Cartilage oligomeric matrix protein	1997.05	2;3	5.4941e-40	191.44		25027000	13158000	42616000	12386000	109960000	6684400	21465000	5506100	0	0	0	7522300	12069000	10742000	3857400	18916000	0	0	0	0	89984000	15994000	0	0	14976000	62695000	73964000	113280000	17919000	89394000
FCPDGSPSECHEHADCVLER	228	247	P49747;P49747-2	COMP	Cartilage oligomeric matrix protein	2400.95	2;3;4	1.6359e-06	95.123		63500000	0	16780000	13880000	50405000	0	13875000	0	0	0	13971000	0	11597000	4033600	0	9022700	8010500	12928000	0	28192000	47804000	154340000	60806000	691760000	44884000	36165000	14261000	54068000	65652000	33178000
FCPDGSPSECHEHADCVLERDGSR	228	251	P49747;P49747-2	COMP	Cartilage oligomeric matrix protein	2816.13	3;4	0.00013398	42.302		9599800	0	11674000	0	32802000	0	0	0	0	0	0	0	3411600	0	0	5899100	0	0	0	0	40768000	24798000	3921100	13243000	9524100	10534000	5572500	20553000	14229000	12142000
FYEGPELVADSNVVLDTTMR	699	718	P49747;P49747-2	COMP	Cartilage oligomeric matrix protein	2255.08	2;3	4.2944e-12	147.16		3608500	2974000	0	4890800	9618500	0	0	0	0	0	0	0	0	0	0	0	0	0	0	0	12623000	27141000	14630000	123980000	9754300	12951000	0	13594000	27571000	0
FYEGPELVADSNVVLDTTMRGGR	699	721	P49747;P49747-2	COMP	Cartilage oligomeric matrix protein	2525.22	3	7.7839e-05	72.292		0	0	0	0	21941000	0	7300800	0	0	0	0	0	0	0	0	0	0	0	0	6561800	34303000	5388700	6243200	7555800	0	11415000	0	12914000	5832600	0
GSFQCGPCQPGFVGDQASGCQR	202	223	P49747;P49747-2	COMP	Cartilage oligomeric matrix protein	2398.98	2;3	7.8164e-18	146.19		0	0	0	0	61600000	0	0	0	0	0	0	0	0	0	0	0	0	0	0	0	42088000	0	0	107090000	0	8658400	0	0	0	0
GSFQCGPCQPGFVGDQASGCQRR	202	224	P49747;P49747-2	COMP	Cartilage oligomeric matrix protein	2555.09	3	6.4921e-22	101.27		0	0	0	0	0	0	0	0	0	0	0	0	0	16533000	0	0	0	0	0	0	0	0	0	0	0	14695000	0	0	0	0
NALWHTGDTESQVR	652	665	P49747;P49747-2	COMP	Cartilage oligomeric matrix protein	1612.76	2;3	9.2554e-18	217.12		251960000	72760000	163250000	120250000	578380000	56140000	119010000	36852000	4679500	23579000	72978000	80101000	143460000	71268000	32303000	129530000	28012000	40402000	30613000	31708000	390690000	333130000	221330000	1049700000	187400000	296940000	304460000	478830000	348440000	306200000
NQADNCPRVPNSDQKDSDGDGIGDACDNCPQK	382	413	P49747;P49747-2	COMP	Cartilage oligomeric matrix protein	3546.44	4	0.066279	6.7991		0	0	0	0	0	0	0	0	0	0	0	0	0	0	0	0	0	0	0	0	0	0	0	12993000	0	0	0	0	0	0
NTDEDKWGDACDNCR	338	352	P49747;P49747-2	COMP	Cartilage oligomeric matrix protein	1854.69	2;3	1.6242e-73	259.68		22835000	11285000	11978000	17697000	81405000	10271000	13984000	0	0	0	6312400	9680900	0	9236600	0	6455600	5140000	0	7316200	0	42186000	73284000	21330000	100460000	27288000	54015000	28382000	82103000	62099000	40179000
NTVMECDACGMQQSVR	64	79	P49747;P49747-2	COMP	Cartilage oligomeric matrix protein	1884.76	2	7.6227e-38	169.02	178	0	0	0	0	8389300	0	0	0	0	0	0	0	0	0	0	0	0	0	0	0	18996000	17419000	10904000	50573000	9718700	8662800	0	26479000	22517000	8018800
QVCTDINECETGQHNCVPNSVCINTR	176	201	P49747	COMP	Cartilage oligomeric matrix protein	3104.32	3	4.219e-26	173.81		0	0	0	0	0	0	0	0	0	0	0	0	0	0	0	0	0	0	0	0	0	0	0	84711000	0	0	0	0	0	0
SSTGPGEQLRNALWHTGDTESQVR	642	665	P49747;P49747-2	COMP	Cartilage oligomeric matrix protein	2625.25	3	0.044346	16.075		0	10267000	0	0	0	0	0	0	0	0	0	0	0	0	0	0	0	0	0	0	0	0	0	0	0	0	0	0	0	0
TGLPSVRPLLHCAPGFCFPGVACIQTESGAR	80	110	P49747;P49747-2	COMP	Cartilage oligomeric matrix protein	3354.64	3;4	9.7657e-09	63.339		28301000	0	0	0	57570000	0	0	0	0	0	13927000	0	0	0	0	15317000	0	0	0	0	28245000	57350000	33850000	311240000	29246000	42485000	20823000	50136000	24632000	15098000
VPNSDQKDSDGDGIGDACDNCPQK	390	413	P49747;P49747-2	COMP	Cartilage oligomeric matrix protein	2591.05	3	8.9453e-05	61.382		0	0	0	0	0	0	0	0	0	0	0	0	0	0	0	0	0	0	0	1498500	0	0	2301400	25982000	0	0	0	0	0	0
VRFYEGPELVADSNVVLDTTMR	697	718	P49747;P49747-2	COMP	Cartilage oligomeric matrix protein	2510.25	3	0.0013356	38.054		5694000	0	0	0	0	0	0	0	0	0	0	0	0	0	0	0	0	0	0	0	12137000	7298700	3274300	28312000	4639900	7398200	0	9587000	11918000	0
FNTANDDNVTQVR	432	444	P04040	CAT	Catalase	1492.69	2	4.488e-07	90.444		3781300	2069200	7713100	0	0	7668300	0	0	0	0	0	0	0	3175600	0	0	7458100	0	0	0	0	4991200	0	2599500	0	4506900	2511700	0	0	0
CMGTVTLNQAR	108	118	P49913	CAMP	Cathelicidin antimicrobial peptide;Antibacterial protein FALL-39;Antibacterial protein LL-37	1249.59	2	0.00012634	117.52		0	0	0	0	0	0	0	9983700	0	0	0	0	0	9339700	0	0	0	0	0	0	0	0	0	0	0	0	12046000	0	0	0
AQEGLRPGTLCTVAGWGR	132	149	P08311	CTSG	Cathepsin G	1927.97	3	7.3362e-05	80.912		0	0	0	0	0	14458000	0	0	0	0	0	0	0	10702000	0	0	30557000	0	0	0	0	0	0	0	0	0	38272000	0	0	0
IFGSYDPR	175	182	P08311	CTSG	Cathepsin G	953.461	2	0.016365	91.064		38900000	20934000	0	0	0	55877000	4818000	23809000	0	5221100	16093000	5960800	7472100	31302000	2844700	8945500	67187000	5794100	0	0	0	0	0	0	0	0	85051000	0	24336000	0
IFGSYDPRR	175	183	P08311	CTSG	Cathepsin G	1109.56	2	0.0014899	103.8		12220000	5912500	0	0	0	18112000	0	8144800	0	0	0	2078500	0	4682200	0	0	8673000	0	0	0	0	0	0	0	0	0	34478000	0	0	0
NVNPVALPR	123	131	P08311	CTSG	Cathepsin G	978.561	2	0.010737	68.625		24162000	0	0	0	0	0	0	15629000	0	0	10879000	0	0	0	0	0	0	0	0	0	0	0	0	0	0	0	74126000	0	0	0
TIQNDIMLLQLSR	104	116	P08311	CTSG	Cathepsin G	1543.84	2	0.00016266	90.367	150	0	0	0	0	0	0	0	0	0	0	0	0	0	0	0	0	0	3923500	0	0	0	0	0	0	0	0	12711000	0	0	0
VSSFLPWIR	231	239	P08311	CTSG	Cathepsin G	1103.61	2	0.00033016	121.09		120850000	92631000	0	0	25662000	56260000	26626000	98083000	28636000	21728000	66552000	26270000	33063000	62763000	19200000	39139000	168460000	26514000	0	23082000	0	0	0	0	0	0	418620000	0	51724000	0
ALSIGFETCR	69	78	P16070-15;P16070-18;P16070-12;P16070-14;P16070-13;P16070-11;P16070-10;P16070-16;P16070-8;P16070-9;P16070-17;P16070-6;P16070-4;P16070-3;P16070-7;P16070-5;P16070	CD44	CD44 antigen	1152.56	2	0.0001042	103.26		0	0	31699000	0	0	18373000	0	18857000	0	11071000	0	0	0	0	0	16972000	0	0	0	42585000	0	19235000	0	0	10460000	0	0	0	23456000	0
YGFIEGHVVIPR	79	90	P16070-15;P16070-18;P16070-12;P16070-14;P16070-13;P16070-11;P16070-10;P16070-16;P16070-8;P16070-9;P16070-17;P16070-6;P16070-4;P16070-3;P16070-7;P16070-5;P16070	CD44	CD44 antigen	1385.75	2;3	9.8233e-05	117.02		22186000	37893000	97943000	23003000	23362000	41516000	23291000	79706000	42164000	59657000	44180000	17599000	16569000	13795000	10423000	41659000	23067000	25719000	23970000	89559000	46446000	36220000	57779000	37560000	42507000	46255000	23566000	37276000	71147000	85730000
CSGEEQSLEQCQHR	315	328	O43866	CD5L	CD5 antigen-like	1746.7	2;3	0.0001537	99.481		4026500	2206000	11747000	9095600	12934000	15392000	24031000	4883200	628580	2036300	8830800	24930000	12583000	14117000	14950000	11289000	4868900	6859300	319960	16047000	3684500	7007400	852720	0	1133600	5154400	4154900	2924800	3168000	2271900
CYGPGVGR	300	307	O43866	CD5L	CD5 antigen-like	864.391	2	0.019106	99.919		11617000	7616000	15806000	6534500	15058000	29907000	36401000	11102000	9102500	4879000	12675000	19960000	27714000	30938000	21294000	14415000	6985400	8451400	8839800	13192000	3590700	4525000	618930	0	1250700	6135600	10114000	1088500	1002500	5877500
EATLQDCPSGPWGK	212	225	O43866	CD5L	CD5 antigen-like	1544.69	2	3.1468e-07	145.52		17964000	18342000	85763000	38781000	23667000	28661000	152650000	24175000	69170000	33032000	58328000	55486000	34991000	35416000	41738000	24861000	22736000	48230000	31563000	75986000	8338500	26888000	0	0	9096000	20065000	20702000	16329000	18169000	0
ELGCGAASGTPSGILYEPPAEKEQK	64	88	O43866	CD5L	CD5 antigen-like	2588.24	3	7.8326e-06	82.988		18704000	14909000	50973000	30055000	29915000	20225000	84240000	14925000	26598000	18882000	43844000	27672000	17018000	15756000	33833000	15630000	18537000	15737000	17744000	33593000	5957600	18344000	0	0	7112500	10585000	5635400	10473000	0	5681200
FWGFHDCTHQEDVAVICSG	329	347	O43866	CD5L	CD5 antigen-like	2263.94	2;3	0.00037431	52.321		0	16646000	0	0	46153000	0	101130000	13022000	0	0	31851000	0	0	41081000	42480000	25269000	0	20881000	0	37451000	0	25914000	0	0	0	28632000	9950500	0	0	0
GQWGTVCDDGWDIKDVAVLCR	43	63	O43866	CD5L	CD5 antigen-like	2449.12	3	1.1962e-09	111.2		11847000	16666000	0	14629000	19444000	10909000	55261000	18350000	35948000	0	19686000	20403000	23558000	17881000	33149000	15167000	13051000	0	16355000	14016000	0	10669000	0	0	0	19742000	6922600	0	0	0
GVWGSVCDDNWGEKEDQVVCK	263	283	O43866	CD5L	CD5 antigen-like	2466.06	2;3	2.1161e-08	130.36		24477000	20265000	27386000	27720000	29170000	18471000	124700000	14599000	29378000	25427000	54205000	36278000	21205000	16217000	46309000	19243000	27013000	36389000	30403000	66162000	0	18010000	0	0	0	12049000	0	0	0	0
HQNQWYTVCQTGWSLR	155	170	O43866	CD5L	CD5 antigen-like	2062.94	2;3	1.1254e-52	206.63		51605000	25119000	168960000	57835000	149610000	109830000	219260000	30156000	83083000	34396000	66849000	104800000	74536000	188790000	64236000	35516000	0	45959000	53217000	136820000	41034000	43038000	0	0	0	44822000	49993000	25644000	17552000	14672000
IWLDNVR	308	314	O43866	CD5L	CD5 antigen-like	914.497	2	0.0111	114.78		159420000	106710000	387010000	106260000	204260000	260610000	593000000	107570000	153090000	108880000	241760000	216630000	179380000	485820000	150430000	95555000	91906000	211230000	160050000	159450000	61937000	44779000	35698000	0	20636000	76386000	114450000	167530000	53751000	150460000
KPIWLSQMSCSGR	199	211	O43866	CD5L	CD5 antigen-like	1548.75	2;3	2.4161e-05	153.81		102470000	44015000	495490000	103120000	138410000	108660000	270700000	77068000	81890000	51970000	81960000	113410000	99998000	137710000	54779000	92006000	23067000	106450000	47589000	87518000	111180000	32703000	0	0	18556000	32919000	73644000	113140000	0	75622000
LVGGDNLCSGR	246	256	O43866	CD5L	CD5 antigen-like	1146.55	2	0.00014712	88.187		0	10476000	11050000	20034000	0	6586700	38138000	16905000	53496000	17422000	48745000	26633000	16168000	5037800	13774000	8143600	23052000	27577000	0	64734000	0	16108000	4918200	2285900	0	8436100	0	0	12232000	0
LVGGDNLCSGRLEVLHK	246	262	O43866	CD5L	CD5 antigen-like	1865.98	4	2.486e-05	58.457		40840000	19527000	31657000	28504000	21329000	8975900	95625000	21603000	28363000	17698000	61850000	33594000	25149000	6236400	24556000	13184000	18176000	29818000	25001000	44043000	0	31990000	11006000	0	0	14928000	6480300	16370000	12849000	6836200
NTCNHDEDTWVECEDPFDLR	226	245	O43866	CD5L	CD5 antigen-like	2551	3	3.3098e-06	72.913		0	0	0	0	0	6282800	62379000	14101000	46440000	22834000	25189000	13553000	8981100	0	0	0	18294000	26037000	20593000	42008000	0	0	0	0	0	9210100	0	0	0	0
AGLQVYNK	56	63	P13987	CD59	CD59 glycoprotein	891.481	2	0.017867	89.123		3087900	0	0	0	0	1921200	0	0	0	0	0	0	1771000	0	1060400	0	0	0	0	0	4948900	9956800	3372300	0	0	3080700	1824600	2965100	0	21279000
FEHCNFNDVTTR	67	78	P13987	CD59	CD59 glycoprotein	1538.66	2	0.067943	49.482		0	0	0	0	0	0	0	0	0	0	0	0	0	0	0	0	0	0	0	0	0	0	0	0	0	0	0	0	0	0
HLIATQLLSNLEDIMR	231	246	P48960-2;P48960-3;P48960	CD97	CD97 antigen;CD97 antigen subunit alpha;CD97 antigen subunit beta	1866	3	4.7848e-05	52.769		0	4184800	0	0	0	0	0	4630900	0	0	0	0	2096100	0	0	0	0	0	1596300	0	0	0	0	0	0	0	0	0	0	0
ILLGGYQSR	719	727	Q99459	CDC5L	Cell division cycle 5-like protein	1005.56	2	0.0015671	85.731		901270000	675560000	1142300000	662620000	740790000	794320000	2151900000	343360000	0	603880000	1078300000	1414400000	730770000	258010000	706770000	1628900000	722080000	803210000	3788800000	416900000	1558100000	329810000	638900000	236640000	581220000	626970000	540470000	782570000	806890000	513850000
ADDKVYPGEQYTYMLLATEEQSPGEGDGNCVTR	145	177	P00450	CP	Ceruloplasmin	3692.62	3	1.1471e-10	62.616		0	8709500	0	0	0	0	6462800	0	13654000	19024000	0	0	0	0	0	0	9196200	7102700	10323000	17990000	0	15771000	0	17194000	9768800	0	0	0	9273300	0
AETGDKVYVHLK	99	110	P00450;CON__ENSEMBL:ENSBTAP00000031900	CP	Ceruloplasmin	1358.72	2;3	7.455e-05	130.1		141220000	72411000	376230000	135870000	164350000	154400000	78400000	243530000	287440000	166310000	167480000	203050000	194790000	52236000	46827000	101150000	169090000	239350000	12244000	202610000	116480000	285600000	138450000	72702000	82429000	103830000	60597000	133370000	261680000	173930000
AGLQAFFQVQECNK	346	359	P00450	CP	Ceruloplasmin	1638.78	2	9.3784e-08	143.31		8134600	0	0	17426000	0	0	0	26478000	23443000	36956000	21473000	0	0	0	0	0	29661000	26298000	0	28391000	0	31881000	16043000	25658000	22177000	11914000	0	0	21765000	0
ALYLQYTDETFR	70	81	P00450	CP	Ceruloplasmin	1518.74	2	5.5315e-12	155.48		438090000	242820000	675210000	478730000	438270000	415380000	440300000	829340000	1187600000	682900000	0	658160000	449160000	0	340960000	444760000	0	579150000	518680000	658080000	463350000	645150000	453820000	268470000	374800000	364820000	268160000	285720000	529250000	392220000
ALYLQYTDETFRTTIEKPVWLGFLGPIIK	70	98	P00450	CP	Ceruloplasmin	3411.85	3;4	5.2377e-07	58.089		9960500	11135000	76523000	11819000	59428000	5156400	14767000	27725000	14539000	0	11919000	21393000	14219000	40975000	17179000	21610000	0	10981000	0	0	16720000	0	0	0	0	14814000	21435000	11897000	0	46032000
DIASGLIGPLIICK	188	201	P00450	CP	Ceruloplasmin	1468.83	2	1.2004e-06	126.76		0	22612000	34170000	30201000	0	12890000	0	66515000	86486000	136490000	61512000	18685000	19428000	0	8986000	15401000	108530000	98741000	59265000	94171000	0	61743000	79584000	82932000	36548000	28494000	0	69286000	64895000	43652000
DIASGLIGPLIICKK	188	202	P00450	CP	Ceruloplasmin	1596.93	2;3	0.00021116	110.38		82090000	76872000	43155000	88299000	11410000	12835000	57342000	128010000	150580000	125320000	75423000	24744000	48040000	6697600	15544000	38463000	89054000	79457000	43580000	98189000	32995000	95347000	115640000	85782000	64956000	43185000	34860000	93213000	92692000	48765000
DIFTGLIGPMK	548	558	P00450;CON__ENSEMBL:ENSBTAP00000031900	CP	Ceruloplasmin	1190.64	2	0.017658	63.694	22	0	0	0	0	0	2866800	0	0	12680000	15163000	0	0	0	0	0	0	8004400	15203000	4243100	7941200	0	0	0	0	0	0	0	0	0	0
DLYSGLIGPLIVCR	888	901	P00450	CP	Ceruloplasmin	1574.85	2;3	8.9339e-06	167.18		211640000	121890000	74521000	129690000	41647000	36709000	75107000	302680000	325990000	351070000	209240000	66389000	74334000	33856000	60952000	58548000	266500000	403680000	145990000	299820000	46399000	194050000	262260000	225740000	91416000	75451000	50730000	137800000	212390000	102690000
DTANLFPQTSLTLHMWPDTEGTFNVECLTTDHYTGGMK	673	710	P00450	CP	Ceruloplasmin	4327.95	4	2.2125e-18	65.367		0	0	37829000	20488000	15756000	0	0	17730000	20753000	15872000	0	8485200	0	9225400	8332900	17196000	0	19767000	9321400	0	17772000	0	0	11898000	0	0	0	8272800	18166000	13418000
DVDKEFYLFPTVFDENESLLLEDNIR	573	598	P00450	CP	Ceruloplasmin	3159.53	3	9.3953e-09	66.72		0	0	20866000	0	30704000	4811400	5974200	15461000	36851000	0	13671000	19057000	0	14313000	0	21226000	0	20246000	6062500	5125700	20132000	0	4617700	5785900	0	13259000	9138200	0	0	20216000
ERGPEEEHLGILGPVIWAEVGDTIR	438	462	P00450	CP	Ceruloplasmin	2771.42	3;4	1.1339e-45	119.3		250580000	119030000	353840000	305560000	123430000	69392000	160730000	242690000	316450000	274690000	250120000	109810000	130350000	56320000	88366000	130380000	151250000	202900000	122120000	285890000	76066000	261670000	167500000	212260000	151960000	117930000	64421000	96336000	173340000	98011000
EVGPTNADPVCLAK	524	537	P00450	CP	Ceruloplasmin	1469.72	2	6.3365e-06	116.63		141140000	95106000	228050000	110780000	158530000	180690000	100840000	252140000	373030000	205250000	152190000	90372000	112540000	127530000	72039000	78026000	204920000	282720000	221700000	215760000	167350000	242040000	190790000	142150000	77425000	80348000	47963000	139040000	258000000	124760000
EYTDASFTNRK	427	437	P00450	CP	Ceruloplasmin	1330.62	2;3	8.9649e-10	164.33		85582000	43401000	115250000	76499000	52783000	17816000	30822000	173560000	194440000	120350000	90116000	77679000	68249000	16441000	6241900	35897000	106700000	86936000	71047000	141780000	37257000	152540000	83129000	56257000	50768000	49368000	24970000	79251000	208250000	62466000
EYTDASFTNRKER	427	439	P00450	CP	Ceruloplasmin	1615.76	3	0.024114	47.754		4051700	1312800	8510900	0	5220100	4501000	1961300	5482400	0	0	3266300	5848900	9553300	3310100	2450200	5221400	0	0	2583200	0	3078200	0	0	0	1672100	5828200	2742400	4544700	0	3120300
FNKNNEGTYYSPNYNPQSR	482	500	P00450	CP	Ceruloplasmin	2292.02	2;3	5.2754e-17	207.56		188650000	6548800	47965000	130250000	313200000	180910000	77252000	181540000	160480000	159120000	127750000	121340000	147000000	175980000	101630000	193270000	8956600	122880000	91647000	115030000	17715000	24473000	116310000	19868000	104070000	7340000	66759000	114270000	167860000	177730000
GAYPLSIEPIGVR	469	481	P00450	CP	Ceruloplasmin	1370.76	2;3	2.4907e-05	113.22		769220000	691310000	1195200000	575170000	470490000	405600000	505020000	1508500000	1101000000	812790000	596640000	570100000	608000000	270210000	366290000	444060000	535840000	1137700000	649970000	448840000	445750000	478740000	728570000	337250000	497590000	410680000	450400000	1474800000	676380000	1369000000
GDSVVWYLFSAGNEADVHGIYFSGNTYLWR	639	668	P00450	CP	Ceruloplasmin	3422.6	3	3.1962e-09	71.183		0	0	0	0	0	5920500	0	0	10949000	9529100	0	0	8477600	0	0	0	0	0	0	0	0	0	0	0	9440700	0	0	0	0	0
GPEEEHLGILGPVIWAEVGDTIR	440	462	P00450	CP	Ceruloplasmin	2486.28	3	4.0212e-19	114.85		146850000	113970000	141990000	93299000	92826000	76280000	99569000	154780000	138240000	127590000	106170000	97945000	84557000	60694000	82648000	94332000	78900000	121210000	90309000	67313000	58982000	117560000	101420000	54465000	56059000	72682000	68669000	73059000	114790000	94291000
GVYSSDVFDIFPGTYQTLEMFPR	1009	1031	P00450	CP	Ceruloplasmin	2668.25	2;3	7.2593e-69	208.86	23	209400000	197360000	501840000	234180000	230370000	101220000	133940000	462760000	441480000	254170000	261980000	214700000	199830000	146740000	164570000	246230000	137420000	492810000	175290000	232020000	102440000	10954000	188130000	34447000	157040000	147370000	188030000	233140000	330420000	402740000
HIDREFVVMFSVVDENFSWYLEDNIK	212	237	P00450	CP	Ceruloplasmin	3230.54	4	0.00010598	47.457		0	0	0	0	0	0	0	0	0	9189400	0	0	0	0	0	0	0	0	0	0	0	0	4731400	0	0	0	0	0	0	0
HRGVYSSDVFDIFPGTYQTLEMFPR	1007	1031	P00450	CP	Ceruloplasmin	2961.41	3;4	9.0917e-14	116.13	23	81604000	46140000	94310000	34709000	36497000	9079000	35631000	109900000	71166000	33625000	48939000	43412000	55762000	9473000	18133000	31558000	17150000	74224000	29384000	42650000	34497000	45378000	62158000	33650000	57081000	57384000	54804000	34894000	111500000	49386000
HYYIAAEEIIWNYAPSGIDIFTK	373	395	P00450	CP	Ceruloplasmin	2713.34	3	0.00081415	28.354		0	0	0	0	0	0	0	2904100	5671000	6221700	0	0	0	0	0	0	0	6640900	0	0	0	0	0	0	0	0	0	0	0	0
HYYIGIIETTWDYASDHGEK	23	42	P00450	CP	Ceruloplasmin	2397.09	3	1.4031e-29	177.08		27082000	10074000	12690000	21038000	37259000	13914000	39878000	51756000	148910000	71736000	40946000	10341000	19999000	0	18163000	23841000	32965000	24180000	0	25274000	13131000	104490000	34451000	46003000	18257000	0	0	0	0	0
HYYIGIIETTWDYASDHGEKK	23	43	P00450	CP	Ceruloplasmin	2525.19	4	2.1354e-15	102.16		29662000	25883000	0	41497000	17698000	16903000	25718000	38725000	68017000	56744000	34071000	15642000	21058000	13793000	15265000	20432000	40918000	27397000	28124000	49155000	7787200	62576000	33598000	25062000	13936000	22831000	0	0	22695000	0
IDTINLFPATLFDAYMVAQNPGEWMLSCQNLNHLK	311	345	P00450	CP	Ceruloplasmin	4063.96	3;4	1.9487e-33	98.057	24;25	0	0	0	66980000	0	0	0	135890000	87168000	43573000	30472000	0	0	0	10528000	21880000	6966400	220710000	0	103410000	11028000	0	0	5699900	8634800	60027000	0	63083000	90155000	39267000
IYHSHIDAPK	178	187	P00450;CON__ENSEMBL:ENSBTAP00000031900	CP	Ceruloplasmin	1179.6	2	0.021486	79.16		4993400	1694100	2896500	6038000	1973000	2059700	1020000	9914400	3362600	6607100	8718700	3803300	4935100	0	1301900	891220	10864000	5185800	3638000	9421700	4415500	18581000	3851400	1849400	1541200	1417400	925330	1416300	1329100	2375600
IYHSHIDAPKDIASGLIGPLIICK	178	201	P00450	CP	Ceruloplasmin	2630.43	3;4	1.0579e-24	146.45		149210000	86006000	205460000	79132000	71393000	0	75823000	122450000	86746000	64231000	75413000	55970000	95720000	15490000	40983000	64812000	47846000	110340000	54083000	75077000	14321000	117130000	81169000	71509000	98034000	86649000	41020000	93571000	113750000	76110000
IYHSHIDAPKDIASGLIGPLIICKK	178	202	P00450	CP	Ceruloplasmin	2758.52	4;5;6	8.0583e-09	83.633		109040000	65554000	121830000	102680000	115620000	60402000	53898000	93141000	25988000	50027000	77800000	84919000	154700000	32970000	46419000	77027000	13405000	38564000	68368000	21905000	47817000	129490000	74400000	46155000	80153000	70224000	59343000	59122000	88321000	87187000
KAEEEHLGILGPQLHADVGDKVK	799	821	P00450	CP	Ceruloplasmin	2482.32	3;4	8.6175e-51	191.92		234680000	99494000	235970000	122330000	189420000	113270000	84327000	157270000	107760000	162010000	130290000	103770000	100950000	45155000	43337000	116700000	141630000	210760000	153400000	152180000	123870000	219710000	179880000	172870000	151910000	83734000	54733000	93853000	104530000	183880000
KALYLQYTDETFR	69	81	P00450	CP	Ceruloplasmin	1646.83	2;3	1.7934e-11	121.66		19994000	14386000	60472000	20782000	18988000	18370000	14192000	36270000	202580000	30183000	20140000	21304000	22642000	13043000	5891500	19853000	19161000	36154000	24985000	27084000	30392000	41735000	21741000	59109000	56337000	15041000	8978000	13114000	97093000	17761000
KERGPEEEHLGILGPVIWAEVGDTIR	437	462	P00450	CP	Ceruloplasmin	2899.52	4	8.3481e-05	54.631		17298000	0	0	0	22591000	0	0	0	16306000	7818500	0	0	0	0	0	0	6733300	0	0	14525000	0	19666000	8436000	10372000	0	0	0	0	8245400	0
KLISVDTEHSNIYLQNGPDR	43	62	P00450	CP	Ceruloplasmin	2298.16	3	6.6256e-105	208.65		43291000	23642000	25863000	22394000	14189000	14643000	11837000	31522000	39602000	43470000	25250000	7983500	14584000	0	5294100	10653000	25402000	45714000	28032000	36050000	14410000	37159000	26257000	34909000	22954000	13445000	0	0	0	0
LISVDTEHSNIYLQNGPDR	44	62	P00450	CP	Ceruloplasmin	2170.07	2;3	1.0718e-32	200.33		68885000	0	50547000	75393000	0	18876000	21807000	79797000	94293000	124250000	0	0	21715000	12171000	22775000	23508000	73205000	50527000	60707000	92351000	0	117450000	80870000	72149000	45462000	26998000	0	29202000	87488000	19876000
LISVDTEHSNIYLQNGPDRIGR	44	65	P00450	CP	Ceruloplasmin	2496.27	4	0.00025529	39.687		0	0	0	0	19136000	0	0	0	0	0	0	0	0	9192900	15355000	0	0	0	0	0	0	0	0	0	0	0	0	0	0	0
LVYREYTDASFTNR	423	436	P00450	CP	Ceruloplasmin	1733.84	3	0.00086461	66.152		0	0	0	0	28994000	20461000	9628300	25060000	0	0	0	0	22714000	13225000	0	17916000	0	0	0	0	0	0	0	0	11565000	0	0	0	0	0
LVYREYTDASFTNRK	423	437	P00450	CP	Ceruloplasmin	1861.93	3;4	3.2386e-26	148.97		118430000	86925000	231110000	133940000	168780000	84141000	73544000	146970000	70396000	123510000	110670000	83743000	86795000	61525000	17198000	114010000	69519000	64974000	67548000	60637000	68523000	173980000	122440000	49622000	82209000	75746000	39174000	79410000	121570000	91605000
MFTTAPDQVDKEDEDFQESNK	599	619	P00450	CP	Ceruloplasmin	2473.06	3	2.5696e-38	159.66		15116000	0	0	13243000	0	0	0	15234000	37164000	35531000	25914000	0	0	0	0	17779000	34068000	25441000	16857000	43892000	11507000	46388000	18642000	41294000	27210000	0	0	0	19400000	0
MYSVNGYTFGSLPGLSMCAEDRVK	259	282	P00450	CP	Ceruloplasmin	2681.23	3	3.1537e-20	92.349		0	0	0	0	0	0	0	22074000	0	0	0	0	0	0	0	0	0	0	0	24402000	0	0	0	0	6163000	0	0	0	23021000	0
MYYSAVDPTK	538	547	P00450;CON__ENSEMBL:ENSBTAP00000031900	CP	Ceruloplasmin	1173.54	2	0.026926	55.401	26	0	0	0	0	0	0	0	0	0	0	0	0	0	0	0	0	0	0	0	0	0	0	0	0	0	0	0	0	0	0
MYYSAVDPTKDIFTGLIGPMK	538	558	P00450;CON__ENSEMBL:ENSBTAP00000031900	CP	Ceruloplasmin	2346.16	2;3	1.2423e-37	228.39	22;26	273600000	205680000	755030000	349200000	125460000	76986000	82557000	535440000	308610000	99006000	206480000	150180000	169870000	216850000	104830000	285150000	37306000	355480000	73695000	255420000	439880000	213780000	171610000	204890000	284930000	158630000	250920000	321440000	97530000	450760000
NLASRPYTFHSHGITYYK	111	128	P00450	CP	Ceruloplasmin	2154.06	3;4	3.4619e-05	68.192		26929000	0	24607000	0	9489900	0	0	26054000	26611000	64612000	26969000	15112000	17466000	0	0	0	41390000	0	14611000	67267000	0	64797000	79979000	85213000	31672000	18457000	0	0	25446000	0
NMATRPYSIHAHGVQTESSTVTPTLPGETLTYVWK	826	860	P00450	CP	Ceruloplasmin	3871.92	4	6.4255e-06	31.182		0	11805000	0	0	0	0	0	16165000	18963000	23146000	15872000	0	0	0	0	0	11684000	10411000	9091700	19954000	0	30761000	20623000	0	17482000	0	0	0	0	0
NNEGTYYSPNYNPQSR	485	500	P00450	CP	Ceruloplasmin	1902.81	2	3.4735e-14	150.01		0	0	51421000	0	0	0	0	0	0	0	0	0	0	0	0	0	0	0	0	0	0	0	0	0	0	0	0	0	0	0
QKDVDKEFYLFPTVFDENESLLLEDNIR	571	598	P00450	CP	Ceruloplasmin	3415.68	3;4	2.6076e-42	145.89		72244000	73803000	283780000	117860000	227090000	102400000	104040000	170300000	186070000	131590000	103450000	143660000	98161000	170580000	111970000	188660000	12305000	88965000	89817000	98351000	111120000	3276200	56877000	53344000	25728000	127070000	100890000	86282000	153690000	73157000
QSEDSTFYLGER	721	732	P00450	CP	Ceruloplasmin	1430.63	2	9.8369e-08	173.19		204710000	131880000	492170000	185310000	271490000	323250000	242130000	434260000	339220000	273140000	221770000	307490000	344280000	216330000	203380000	277570000	180620000	332530000	226110000	183400000	203940000	209820000	130470000	0	194600000	180940000	178450000	223530000	272840000	333040000
QYTDSTFR	786	793	P00450	CP	Ceruloplasmin	1016.46	2	0.00078216	126.82		14384000	10454000	12198000	10814000	9199900	17221000	9467300	39819000	56172000	20450000	13845000	23119000	21705000	11719000	8891100	10768000	31272000	24670000	15891000	33716000	7526700	19609000	12461000	7279500	7649700	10488000	7399900	0	42046000	15757000
QYTDSTFRVPVER	786	798	P00450	CP	Ceruloplasmin	1596.79	2;3	2.5998e-17	186.51		480900000	330560000	1212500000	337230000	444620000	578630000	416370000	633600000	456590000	420140000	358690000	618980000	598540000	319060000	274780000	603200000	257800000	374580000	333090000	263260000	467670000	467630000	306860000	182380000	374290000	379330000	380780000	384440000	452770000	636960000
QYTDSTFRVPVERK	786	799	P00450	CP	Ceruloplasmin	1724.88	4	0.047557	34.615		5197500	0	0	0	10586000	9900900	0	0	0	0	0	0	4941300	0	0	0	0	0	0	0	6582200	0	0	0	0	0	0	0	0	0
RQSEDSTFYLGER	720	732	P00450	CP	Ceruloplasmin	1586.73	2;3	3.1163e-26	211.52		214770000	155720000	420150000	204500000	173730000	208080000	169440000	378120000	325350000	207990000	171100000	211350000	236920000	140710000	137130000	195490000	142830000	273150000	138750000	162390000	150790000	238830000	184890000	74413000	156380000	128350000	107150000	199650000	243460000	241630000
SGAGTEDSACIPWAYYSTVDQVK	865	887	P00450	CP	Ceruloplasmin	2504.12	2	4.5809e-40	140.63		0	6251800	0	0	0	0	0	15734000	29288000	26073000	10960000	0	0	0	0	0	19988000	17321000	0	36525000	0	21627000	14755000	27808000	11342000	0	0	0	21803000	0
SGAGTEDSACIPWAYYSTVDQVKDLYSGLIGPLIVCR	865	901	P00450	CP	Ceruloplasmin	4060.96	3;4	8.7223e-132	196.98		14303000	31692000	122410000	162580000	194490000	22451000	132610000	158970000	252350000	59352000	176480000	247880000	77607000	82802000	70980000	281720000	0	277020000	64161000	0	113860000	0	18606000	10974000	48329000	165150000	144390000	131670000	127120000	169790000
SVPPSASHVAPTETFTYEWTVPK	501	523	P00450	CP	Ceruloplasmin	2530.24	2;3	5.8076e-08	67.69		133780000	109340000	151800000	122690000	78390000	64255000	82645000	119010000	205160000	168460000	117040000	70653000	60476000	59403000	52821000	81601000	142390000	92682000	107710000	193730000	67588000	174280000	164990000	110840000	63402000	57540000	36243000	64937000	152520000	99071000
SVPPSASHVAPTETFTYEWTVPKEVGPTNADPVCLAK	501	537	P00450	CP	Ceruloplasmin	3981.95	3;4	7.3184e-16	60.475		39296000	43645000	164950000	49998000	224120000	125400000	49147000	36661000	27787000	25852000	41726000	28923000	62168000	139420000	43698000	92532000	22807000	23545000	38351000	0	65523000	0	30454000	0	28960000	39308000	34079000	26595000	31336000	54715000
TPGIWLLHCHVTDHIHAGMETTYTVLQNEDTK	1032	1063	P00450	CP	Ceruloplasmin	3716.77	4	2.2156e-10	71.908		0	0	0	0	0	0	0	0	0	0	0	0	0	0	0	0	0	0	0	0	0	19077000	0	32732000	0	0	0	0	0	0
TPGIWLLHCHVTDHIHAGMETTYTVLQNEDTKSG	1032	1065	P00450	CP	Ceruloplasmin	3860.82	4	1.6039e-10	52.963		0	0	0	0	37906000	0	8286400	20023000	0	0	0	0	13311000	10647000	0	21264000	0	0	0	0	0	20481000	0	0	0	0	0	0	0	0
TTIEKPVWLGFLGPIIK	82	98	P00450	CP	Ceruloplasmin	1911.12	2;3	3.3189e-51	218.68		751890000	545320000	884290000	570460000	235150000	141400000	324230000	859940000	637640000	421740000	537860000	285100000	282190000	105940000	231930000	321020000	278990000	819750000	287220000	426100000	160330000	468350000	660510000	482710000	436240000	431570000	372100000	420970000	665090000	607870000
TYCSEPEKVDKDNEDFQESNR	238	258	P00450	CP	Ceruloplasmin	2589.09	3;4	1.8436e-11	120.57		15276000	10481000	0	6862800	0	0	7076300	38057000	86417000	72769000	47262000	0	7993900	0	5060900	0	59351000	25627000	28289000	132130000	0	166950000	81010000	92228000	30399000	22441000	0	0	0	4505600
TYSDHPEKVNKDDEEFIESNK	937	957	P00450	CP	Ceruloplasmin	2523.14	4	3.5147e-05	73.107		3945000	0	0	0	0	0	0	6112800	11049000	18891000	5483800	0	0	0	0	0	12966000	3553800	0	27010000	0	16346000	14043000	29736000	4534900	0	0	0	0	0
VNKDDEEFIESNK	945	957	P00450	CP	Ceruloplasmin	1565.72	2	0.0010387	77.42		0	0	0	0	0	0	0	0	9472500	0	0	0	0	0	0	0	0	2176200	0	5307000	0	4395600	0	4704400	0	0	0	0	7036400	0
VTFHNKGAYPLSIEPIGVR	463	481	P00450	CP	Ceruloplasmin	2097.14	2;3;4	1.4333e-06	90.968		112520000	62843000	263170000	61056000	191340000	117940000	74903000	70177000	9191000	0	0	91987000	124370000	78110000	47227000	123450000	0	12922000	43221000	0	98189000	13498000	0	0	20797000	57033000	70516000	97944000	0	166710000
VVYRQYTDSTFRVPVER	782	798	P00450	CP	Ceruloplasmin	2114.09	4	3.0336e-05	67.979		0	0	0	0	50640000	43456000	0	0	0	0	0	0	0	32105000	0	15142000	0	0	0	0	0	0	0	0	0	0	4150100	0	0	0
WYLFGMGNEVDVHAAFFHGQALTNK	283	307	P00450	CP	Ceruloplasmin	2851.35	3;4	1.15e-05	68.304	27	0	0	0	0	0	0	0	0	0	32885000	0	0	0	0	0	0	13100000	5742500	0	59135000	0	0	26634000	9363200	0	0	0	0	6860200	0
EAGTLAYYEICDFLR	290	304	P36222	CHI3L1	Chitinase-3-like protein 1	1819.85	3	0.035319	33.37		0	0	0	0	0	0	0	0	8639500	0	0	0	0	0	0	0	3419200	0	0	0	0	0	0	0	0	0	0	3881500	0	2248700
ILGQQVPYATK	311	321	P36222	CHI3L1	Chitinase-3-like protein 1	1216.68	2	9.9064e-05	113.69		35467000	25447000	32673000	16153000	15157000	4313300	18240000	22917000	9011000	10128000	14861000	0	15756000	0	4160700	17604000	9686700	29588000	6059200	8476100	12622000	8101700	8452700	0	0	0	27259000	74798000	24540000	19207000
SFTLASSETGVGAPISGPGIPGRFTK	264	289	P36222	CHI3L1	Chitinase-3-like protein 1	2533.32	3	0.00015303	51.242		7133100	0	0	0	0	0	0	0	0	0	0	0	0	0	0	0	0	0	0	0	0	0	0	0	0	0	10126000	14509000	0	0
SVPPFLR	122	128	P36222	CHI3L1	Chitinase-3-like protein 1	814.47	2	0.037613	81.297		73968000	54163000	0	0	18034000	7388300	29433000	29006000	0	21053000	51345000	13720000	0	0	10076000	18369000	29381000	47991000	0	0	0	26276000	25446000	11609000	0	0	47315000	155840000	44731000	0
THGFDGLDLAWLYPGRR	129	145	P36222	CHI3L1	Chitinase-3-like protein 1	1972.99	4	2.9143e-05	83.423		0	10254000	0	0	0	0	0	0	0	0	0	0	0	0	0	0	2626600	0	0	0	0	0	0	0	0	0	0	0	18547000	0
TLLSVGGWNFGSQR	92	105	P36222	CHI3L1	Chitinase-3-like protein 1	1520.77	2	0.00041391	125.53		0	0	0	0	0	0	0	10089000	0	11321000	0	0	0	0	0	0	7525500	22613000	0	0	0	0	0	0	0	0	0	44844000	19549000	0
FWTSFFPK	549	556	P06276	BCHE	Cholinesterase	1058.52	2	0.017182	94.302		6685400	9552200	14372000	10408000	9471700	5185400	12668000	13760000	13391000	0	14648000	10611000	11024000	15967000	8353800	14691000	13657000	10193000	7143000	1659000	7769700	0	4488100	5037200	1721800	0	6976600	6644900	7713400	3531100
IFFPGVSEFGK	384	394	P06276	BCHE	Cholinesterase	1226.63	2	8.1977e-05	103.26		0	0	0	0	0	1208400	0	0	0	17278000	0	0	0	0	0	0	23525000	0	0	15179000	0	0	0	0	0	0	0	0	0	0
YLTLNTESTR	528	537	P06276	BCHE	Cholinesterase	1196.6	2	0.001444	73.655		32685000	14593000	54688000	16823000	31727000	17462000	3411100	2852900	0	0	14859000	19089000	4614100	0	2275200	7435600	7791700	0	0	5896100	31850000	0	0	0	0	6241200	0	13383000	0	24349000
GLLSPLVNLFILQLNNNK	141	158	O15335	CHAD	Chondroadherin	2009.17	3	2.4298e-08	108.71		0	0	0	0	0	0	0	0	0	0	0	0	0	0	0	0	0	0	0	0	0	0	0	11630000	2283100	0	0	0	0	3371800
ASSIIDELFQDR	150	161	P10909-4;P10909;P10909-5;P10909-2;P10909-3	CLU	Clusterin;Clusterin beta chain;Clusterin alpha chain	1392.69	2	9.2647e-05	120.03		39578000	27473000	45925000	37345000	0	30553000	46176000	57285000	57376000	48350000	52712000	23906000	38160000	33253000	0	0	81334000	62221000	53597000	68853000	16501000	57506000	0	104290000	38665000	0	15507000	47355000	63648000	37017000
ASSIIDELFQDRFFTREPQDTYHYLPFSLPHR	150	181	P10909-4;P10909;P10909-5;P10909-2;P10909-3	CLU	Clusterin;Clusterin beta chain;Clusterin alpha chain	3924.92	4;5;6	1.759e-20	89.077		28443000	36110000	39124000	24720000	99395000	14384000	224030000	103600000	78784000	26894000	34291000	17478000	101030000	133290000	11605000	83365000	27254000	23985000	69943000	15727000	7400000	172730000	19600000	21091000	20938000	26796000	12687000	166530000	138340000	307990000
CREILSVDCSTNNPSQAK	272	289	P10909-4;P10909;P10909-5;P10909-2;P10909-3	CLU	Clusterin;Clusterin beta chain;Clusterin alpha chain	2077.95	3	3.1451e-12	96.504		6654600	0	15581000	0	10588000	5443200	8329200	7466100	14367000	6810300	9305200	0	9513400	7856900	4136900	0	0	6045700	6637600	5838300	9367600	17486000	0	6767600	10418000	7547200	0	0	12488000	9599200
EILSVDCSTNNPSQAK	274	289	P10909-4;P10909;P10909-5;P10909-2;P10909-3	CLU	Clusterin;Clusterin beta chain;Clusterin alpha chain	1761.82	2	1.2642e-37	214.18		33575000	24098000	27359000	17532000	36388000	18834000	0	25031000	42953000	66647000	32771000	21174000	30641000	16956000	24767000	11511000	48503000	0	40407000	32485000	23826000	77471000	23256000	35466000	0	15338000	0	16892000	71664000	36875000
ELDESLQVAER	293	303	P10909-4;P10909;P10909-5;P10909-2;P10909-3	CLU	Clusterin;Clusterin beta chain;Clusterin alpha chain	1287.63	2	4.0568e-13	171.92		226760000	112410000	382840000	262450000	245960000	119670000	305100000	425870000	381400000	233490000	280370000	331620000	300630000	145250000	103970000	154400000	168460000	271230000	146750000	196240000	207200000	257530000	181120000	185250000	252120000	208690000	154880000	200340000	531140000	337720000
ELDESLQVAERLTR	293	306	P10909-4;P10909;P10909-5;P10909-2;P10909-3	CLU	Clusterin;Clusterin beta chain;Clusterin alpha chain	1657.86	3	5.8175e-05	91.475		8990200	4927200	181610000	3376800	95116000	46689000	10942000	0	0	0	0	22630000	27741000	111040000	12846000	36797000	0	0	0	0	101100000	0	0	0	0	7660800	32499000	14483000	0	98479000
EPQDTYHYLPFSLPHR	166	181	P10909-4;P10909;P10909-5;P10909-2;P10909-3	CLU	Clusterin;Clusterin beta chain;Clusterin alpha chain	1998.96	3;4	0.0023605	56.48		20883000	12446000	16143000	19653000	8552700	0	13023000	18657000	57570000	28417000	19648000	7171000	15551000	7617600	0	0	20392000	35860000	10701000	33556000	0	52560000	36339000	158850000	30286000	12248000	9612900	20993000	51438000	11558000
FMETVAEK	397	404	P10909-4;P10909;P10909-5;P10909-2;P10909-3	CLU	Clusterin;Clusterin beta chain;Clusterin alpha chain	953.453	2	0.0089923	101.72		195730000	144340000	348760000	42699000	136760000	69616000	35681000	373220000	227230000	131510000	178400000	294100000	34939000	134540000	14300000	10549000	140260000	163280000	206060000	91008000	251720000	166610000	91641000	98471000	23499000	14832000	168450000	243960000	346440000	488340000
FMETVAEKALQEYR	397	410	P10909-4;P10909;P10909-5;P10909-2;P10909-3	CLU	Clusterin;Clusterin beta chain;Clusterin alpha chain	1713.84	2;3	3.5307e-14	173.72		30867000	16517000	172270000	13220000	95991000	42897000	32895000	0	12480000	0	0	48931000	42796000	109720000	0	50326000	0	0	0	0	142420000	0	0	3720800	0	13383000	89839000	40775000	0	192210000
KTLLSNLEEAK	35	45	P10909-4;P10909;P10909-5;P10909-2	CLU	Clusterin;Clusterin beta chain;Clusterin alpha chain	1244.7	2;3	1.2767e-06	117.95		61654000	22011000	32543000	53952000	0	0	40414000	70122000	15680000	61595000	63776000	35439000	22073000	0	0	10456000	34984000	13874000	18319000	31130000	4270000	60216000	58168000	34622000	61678000	30154000	0	38991000	80630000	55761000
KTLLSNLEEAKK	35	46	P10909-4;P10909;P10909-5;P10909-2	CLU	Clusterin;Clusterin beta chain;Clusterin alpha chain	1372.79	2;3	0.041554	69.92		0	0	0	94454000	21845000	8246800	0	0	0	91938000	0	0	0	0	17238000	0	61347000	0	44349000	66591000	0	116000000	0	8427600	3060800	0	0	0	41662000	0
KYNELLK	307	313	P10909-4;P10909;P10909-5;P10909-2;P10909-3	CLU	Clusterin;Clusterin beta chain;Clusterin alpha chain	906.517	2	0.017769	166.61		117170000	65198000	82053000	0	28300000	91419000	70403000	49626000	0	100070000	78876000	0	82835000	31777000	53101000	0	62868000	0	22584000	0	56538000	36512000	21849000	3018100	22887000	0	35802000	6010500	0	44014000
LFDSDPITVTVPVEVSR	376	392	P10909-4;P10909;P10909-5;P10909-2;P10909-3	CLU	Clusterin;Clusterin beta chain;Clusterin alpha chain	1872.98	2	4.153e-09	176.4		118010000	104320000	123810000	220360000	52624000	21665000	221400000	218860000	224670000	217000000	218630000	137730000	130320000	0	72993000	65740000	163590000	192180000	122690000	207560000	0	217980000	177770000	263310000	215900000	138750000	64156000	0	264120000	119560000
LRRELDESLQVAER	290	303	P10909-4;P10909;P10909-5;P10909-2;P10909-3	CLU	Clusterin;Clusterin beta chain;Clusterin alpha chain	1712.92	2;3;4	2.8862e-06	163.91		0	20568000	99984000	14097000	87135000	39819000	32055000	0	0	0	17565000	11051000	16810000	57118000	0	32715000	0	0	0	0	0	0	0	0	18259000	31144000	33044000	14355000	0	55463000
RPHFFFPK	182	189	P10909-4;P10909;P10909-5;P10909-2;P10909-3	CLU	Clusterin;Clusterin beta chain;Clusterin alpha chain	1074.58	2	0.011722	100.39		71774000	39879000	101480000	25061000	28496000	0	53768000	61833000	16424000	30135000	51179000	0	0	0	0	0	12731000	36014000	19355000	19084000	21451000	46788000	46265000	59170000	58592000	26322000	23377000	103750000	47217000	121520000
TLIEKTNEER	25	34	P10909-4;P10909;P10909-5;P10909-2	CLU	Clusterin;Clusterin beta chain;Clusterin alpha chain	1231.64	3	2.11e-05	94.122		29518000	19760000	52083000	50131000	34001000	26315000	38459000	42347000	8354700	10599000	32217000	27443000	59969000	28713000	29391000	18985000	9932200	24302000	30923000	9354700	31702000	39693000	9801400	716800	15201000	34801000	24223000	3886600	0	50437000
TLLSNLEEAK	36	45	P10909-4;P10909;P10909-5;P10909-2	CLU	Clusterin;Clusterin beta chain;Clusterin alpha chain	1116.6	2	0.0017775	73.632		56510000	36088000	44543000	51808000	18404000	5866300	47996000	84013000	52921000	85005000	85766000	39174000	26741000	7369400	18011000	19962000	53397000	91786000	34064000	57428000	0	73485000	75958000	100990000	52499000	31513000	20968000	75330000	94199000	60625000
TLLSNLEEAKK	36	46	P10909-4;P10909;P10909-5;P10909-2	CLU	Clusterin;Clusterin beta chain;Clusterin alpha chain	1244.7	2;3	7.1843e-06	95.651		48156000	17485000	19114000	32763000	6704200	4916000	29977000	60099000	60341000	72466000	57946000	17059000	17816000	3778300	10781000	6131700	52175000	43663000	19709000	33144000	10903000	71516000	72020000	101580000	51474000	14141000	6826800	26181000	105310000	28084000
VTTVASHTSDSDVPSGVTEVVVK	353	375	P10909-4;P10909;P10909-5;P10909-2;P10909-3	CLU	Clusterin;Clusterin beta chain;Clusterin alpha chain	2313.17	2;3	4.4759e-45	231.83		88733000	61341000	46126000	61983000	33535000	14423000	73699000	76736000	13718000	144120000	161140000	51076000	49045000	9355100	44420000	29493000	116850000	105230000	0	131650000	37624000	220710000	72581000	268820000	137770000	57526000	0	0	75307000	42793000
VTTVASHTSDSDVPSGVTEVVVKLFDSDPITVTVPVEVSR	353	392	P10909-4;P10909;P10909-5;P10909-2;P10909-3	CLU	Clusterin;Clusterin beta chain;Clusterin alpha chain	4168.14	4	1.7222e-12	39.111		21675000	15719000	27128000	20014000	31696000	14543000	32086000	19584000	0	0	14091000	28290000	26146000	20870000	30512000	21305000	0	12439000	14985000	0	23787000	0	0	0	0	24965000	21514000	19994000	0	40899000
[truncated: 2,662 more rows]

## Sheet: S3
Supplemental table 3. Complete spectra search output for peptidomics. Unprocessed MaxQuant output. RA1-10, rheumatoid arthritis cohort; PsA1-10, psoriatic arthritis cohort; C1-10, control cohort.
[truncated: 289 more rows]

## Sheet: S4
Supplemental table 4. Complete list of significantly dysregulated human proteins identified in inflammatory arthritis synovial fluid relative to control synovial fluid. All significant proteins were LFQ quantified in at least two samples of each group (IA or control). IA1-20, inflammatory arthritis cohort; C1-10, control cohort.
[truncated: 145 more rows]

[truncated: 5 more sheets: S5, S6, S7, S8, S9]
